# Supplementary material for: SIRT7 antagonizes TGF-β signaling and inhibits breast cancer metastasis
Source: Nat Commun. 2017 Aug 22;8:318. doi: 10.1038/s41467-017-00396-9 (PMC5566498; doi:10.1038/s41467-017-00396-9)
Supplement: Supplementary file 2 — Supplementary Data 1 [file 41467_2017_396_MOESM2_ESM.xlsx]

## Sheet: GenAge
						Lung metastasis free survival in GSE5237 dataset
HGNC Symbol	HAGRID	Common name	Function(s)	References	Interactions	HAZARD RATIO	LCI (95%)	UCI (95%)	P VALUE
A2M	139	alpha-2-macroglobulin		5	3	1.09	0.77	1.54	0.626207
ABL1	78	ABL proto-oncogene 1, non-receptor tyrosine kinase		5	7	1.38	0.63	2.98	0.419257
ADCY5	255	adenylate cyclase 5		1	1				N/A
AGPAT2	187	1-acylglycerol-3-phosphate O-acyltransferase 2		3	0	2.28	0.69	7.57	0.177035
AGTR1	264	angiotensin II receptor, type 1		5	1	0.73	0.19	2.84	0.654103
AIFM1	135	apoptosis-inducing factor, mitochondrion-associated, 1		4	1	0.79	0.32	1.9	0.593576
AKT1	35	v-akt murine thymoma viral oncogene homolog 1		45	13	1.17	0.56	2.45	0.668629
APEX1	195	APEX nuclease (multifunctional DNA repair enzyme) 1		11	8	1.48	0.53	4.1	0.455855
APOC3	102	apolipoprotein C-III		7	0	2.04	0.44	9.49	0.364641
APOE	138	apolipoprotein E		28	3	1.59	1.03	2.46	0.0362303
APP	137	amyloid beta (A4) precursor protein		35	4	0.86	0.52	1.42	0.549417
APTX	95	aprataxin		6	3	0.9	0.43	1.9	0.781676
AR	110	androgen receptor		8	20	0.43	0.24	0.77	0.0046558
ARHGAP1	249	Rho GTPase activating protein 1		1	1	1.22	0.55	2.7	0.624767
ARNTL	251	aryl hydrocarbon receptor nuclear translocator-like		11	3	3.58	1.08	11.84	0.0368446
ATF2	193	activating transcription factor 2		10	10	0.44	0.17	1.16	0.0977677
ATM	9	ATM serine/threonine kinase		42	12	0.42	0.13	1.3	0.131266
ATP5O	146	ATP synthase, H+ transporting, mitochondrial F1 complex, O subunit		3	0	0.43	0.12	1.49	0.18112
ATR	231	ATR serine/threonine kinase		7	4	0.99	0.57	1.73	0.983739
BAK1	278	BCL2-antagonist/killer 1		3	4	0.84	0.24	2.93	0.78813
BAX	119	BCL2-associated X protein		21	3	1.12	0.43	2.97	0.812617
BCL2	69	B-cell CLL/lymphoma 2		30	7	0.73	0.5	1.08	0.115667
BDNF	191	brain-derived neurotrophic factor		27	1	0.18	0.01	4.13	0.285515
BLM	68	Bloom syndrome, RecQ helicase-like		15	8	2.43	0.99	5.96	0.05351
BMI1	188	BMI1 proto-oncogene, polycomb ring finger		13	0	0.56	0.28	1.11	0.0985217
BRCA1	61	breast cancer 1, early onset		21	28	0.33	0.1	1.08	0.0676097
BRCA2	79	breast cancer 2, early onset		8	4	7.38	0.66	82.76	0.105117
BSCL2	186	Berardinelli-Seip congenital lipodystrophy 2 (seipin)		3	0	0.4	0.2	0.84	0.0145885
BUB1B	197	BUB1 mitotic checkpoint serine/threonine kinase B		10	3	2	1.01	3.96	0.0481716
BUB3	240	BUB3 mitotic checkpoint protein		4	1	1	0.53	1.86	0.988152
C1QA	287	complement component 1, q subcomponent, A chain		1	0	1.28	0.81	2.02	0.289303
CACNA1A	133	calcium channel, voltage-dependent, P/Q type, alpha 1A subunit		7	0	2.03	0.8	5.17	0.137442
CAT	107	catalase		37	1	1.53	0.72	3.28	0.271023
CCNA2	177	cyclin A2		3	7	3.23	1.54	6.75	0.0018372
CDC42	250	cell division cycle 42		2	3	0.79	0.47	1.32	0.360506
CDK1	201	cyclin-dependent kinase 1		4	5	1.31	0.76	2.25	0.32502
CDK7	299	cyclin-dependent kinase 7		0	0	0.51	0.25	1.01	0.0546885
CDKN1A	284	cyclin-dependent kinase inhibitor 1A (p21, Cip1)		7	3	1.17	0.52	2.62	0.709234
CDKN2A	226	cyclin-dependent kinase inhibitor 2A		35	1	1.34	1	1.79	0.048736
CDKN2B	288	cyclin-dependent kinase inhibitor 2B (p15, inhibits CDK4)		2	0	4.16	0.88	1.79	0.07137
CEBPA	88	CCAAT/enhancer binding protein (C/EBP), alpha		14	7	0.78	0.42	1.46	0.436552
CEBPB	89	CCAAT/enhancer binding protein (C/EBP), beta		9	16	1.55	0.96	2.49	0.0725152
CETP	262	cholesteryl ester transfer protein, plasma		7	0	0.78	0.15	4	0.765445
CHEK2	247	checkpoint kinase 2		8	6	3.37	1.17	9.66	0.0239682
CISD2	265	CDGSH iron sulfur domain 2		2	0				N/A
CLOCK	252	clock circadian regulator		17	1	0.39	0.09	1.72	0.212177
CLU	220	clusterin		16	6	0.87	0.66	1.13	0.296269
CNR1	282	cannabinoid receptor 1 (brain)		4	0	0.13	0.01	2.19	0.15592
COQ7	132	coenzyme Q7 homolog, ubiquinone (yeast)		11	0	1.01	0.18	5.55	0.989538
CREB1	192	cAMP responsive element binding protein 1		15	5	2.91	1.11	7.66	0.0300186
CREBBP	64	CREB binding protein		11	19	0.59	0.3	1.16	0.124539
CSNK1E	244	casein kinase 1, epsilon		7	0	3.34	1.45	7.66	0.0044773
CTF1	304	cardiotrophin 1		0	2	3.8	0.8	18.12	0.0933202
CTGF	206	connective tissue growth factor		3	2	1.51	1.08	2.12	0.0162185
CTNNB1	223	catenin (cadherin-associated protein), beta 1, 88kDa		16	9	1.01	0.5	2.06	0.969452
DBN1	228	drebrin 1		4	0	1.21	0.6	2.43	0.596094
DDIT3	203	DNA-damage-inducible transcript 3		4	4	0.33	0.08	1.33	0.117692
DGAT1	291	diacylglycerol O-acyltransferase 1		0	0	0.8	0.35	1.82	0.597837
DLL3	225	delta-like 3 (Drosophila)		12	0	9.2	1.25	67.7	0.0292624
E2F1	18	E2F transcription factor 1		14	8	2.29	0.47	11.19	0.306701
EEF1A1	189	eukaryotic translation elongation factor 1 alpha 1		5	1	0.41	0.12	1.35	0.143163
EEF1E1	266	eukaryotic translation elongation factor 1 epsilon 1		3	0	0.98	0.59	1.64	0.952005
EEF2	103	eukaryotic translation elongation factor 2		5	1	0.79	0.42	1.48	0.46039
EFEMP1	260	EGF containing fibulin-like extracellular matrix protein 1		3	0	0.58	0.34	0.98	0.0417047
EGF	48	epidermal growth factor		15	6	0.7	0.27	1.8	0.455875
EGFR	40	epidermal growth factor receptor		13	17	1.11	0.8	1.54	0.523953
EGR1	76	early growth response 1		5	4	1.52	0.85	2.71	0.159829
EIF5A2	289	eukaryotic translation initiation factor 5A2		0	0	2.19	0.19	24.84	0.528207
ELN	230	elastin		9	0	1.36	1.02	1.82	0.0350596
EMD	121	emerin		4	1	1.72	0.53	5.52	0.364031
EP300	94	E1A binding protein p300		11	21	2.6	0.59	11.4	0.204359
EPOR	52	erythropoietin receptor		5	6	2.19	0.4	12.03	0.367163
EPS8	267	epidermal growth factor receptor pathway substrate 8		5	1	0.77	0.47	1.25	0.286312
ERBB2	41	erb-b2 receptor tyrosine kinase 2		9	10	0.67	0.47	0.96	0.0283869
ERCC1	149	excision repair cross-complementation group 1		13	2	0.74	0.18	3.08	0.677887
ERCC2	11	excision repair cross-complementation group 2		19	5	2.38	0.51	11.1	0.268139
ERCC3	104	excision repair cross-complementation group 3		10	4	2.74	0.68	11.03	0.154872
ERCC4	261	excision repair cross-complementation group 4		7	2	2.26	0.38	13.42	0.369084
ERCC5	109	excision repair cross-complementation group 5		5	4	0.85	0.35	2.07	0.726426
ERCC6	92	excision repair cross-complementation group 6		16	5	0.35	0.05	2.64	0.308185
ERCC8	12	excision repair cross-complementation group 8		10	2	0.36	0.07	1.92	0.232076
ESR1	216	estrogen receptor 1		23	15	0.68	0.47	0.97	0.0356834
FAS	115	Fas cell surface death receptor		26	1	1.05	0.53	2.06	0.897267
FEN1	114	flap structure-specific endonuclease 1		10	4	2.28	1.12	4.64	0.02252
FGF21	293	fibroblast growth factor 21		0	0	1.78	0.32	9.86	0.507419
FGF23	259	fibroblast growth factor 23		8	0	1.75	0.19	16.6	0.624857
FGFR1	169	fibroblast growth factor receptor 1		8	2	1.06	0.62	1.81	0.836797
FLT1	171	fms-related tyrosine kinase 1		3	3	1.66	0.61	4.53	0.326037
FOS	50	FBJ murine osteosarcoma viral oncogene homolog		19	9	1.28	0.9	1.84	0.173882
FOXM1	131	forkhead box M1		21	1	1.51	1.03	2.24	0.0370509
FOXO1	124	forkhead box O1		43	6	0.51	0.17	1.55	0.235529
FOXO3	123	forkhead box O3		56	2	1.89	0.92	3.87	0.0833634
FOXO4	183	forkhead box O4		19	3	1.54	0.39	6.14	0.542077
GCLC	237	glutamate-cysteine ligase, catalytic subunit		7	1	0.75	0.34	1.64	0.465102
GCLM	238	glutamate-cysteine ligase, modifier subunit		6	1	1.23	0.67	2.24	0.50732
GH1	26	growth hormone 1		66	1	3.84	0.41	36	0.238075
GHR	1	growth hormone receptor		32	12	0.49	0.25	0.96	0.037889
GHRH	2	growth hormone releasing hormone		14	3	0.38	0.03	5.14	0.466641
GHRHR	222	growth hormone releasing hormone receptor		16	1	0.75	0.06	9.48	0.826805
GPX1	153	glutathione peroxidase 1		27	1	0.94	0.48	1.83	0.850802
GPX4	257	glutathione peroxidase 4		2	0	0.49	0.21	1.14	0.0972888
GRB2	122	growth factor receptor-bound protein 2		7	23	0.5	0.17	1.47	0.207264
GRN	300	granulin		0	0	1.13	0.6	2.12	0.71075
GSK3A	295	glycogen synthase kinase 3 alpha		0	0	2.25	0.42	12.02	0.341628
GSK3B	97	glycogen synthase kinase 3 beta		7	5	0.9	0.42	1.92	0.783633
GSR	154	glutathione reductase		12	0	1.46	0.68	3.13	0.333844
GSS	155	glutathione synthetase		6	0	0.29	0.09	1	0.0494044
GSTA4	156	glutathione S-transferase alpha 4		8	0	1.13	0.77	1.68	0.527092
GSTP1	157	glutathione S-transferase pi 1		13	1	1.36	0.89	2.08	0.159826
GTF2H2	111	general transcription factor IIH, polypeptide 2, 44kDa		3	3	0.24	0.05	1.29	0.0968967
H2AFX	212	H2A histone family, member X		12	5	1.13	0.65	1.94	0.670191
HBP1	196	HMG-box transcription factor 1		5	4	0.52	0.21	1.29	0.16014
HDAC1	151	histone deacetylase 1		11	19	0.45	0.19	1.06	0.0668021
HDAC2	207	histone deacetylase 2		7	7	1.55	0.9	2.67	0.112105
HDAC3	25	histone deacetylase 3		7	7	0.49	0.09	2.55	0.392926
HELLS	101	helicase, lymphoid-specific		6	0	2.15	1.05	4.4	0.0370559
HESX1	184	HESX homeobox 1		4	2	0.1	0	2.62	0.165001
HIC1	253	hypermethylated in cancer 1		2	1	3.3	0.81	13.35	0.0948148
HIF1A	65	hypoxia inducible factor 1, alpha subunit (basic helix-loop-helix transcription factor)		17	6	1.7	0.9	3.23	0.103771
HMGB1	176	high mobility group box 1		9	12	1.13	0.6	2.15	0.706013
HMGB2	178	high mobility group box 2		5	3	1.49	0.89	2.52	0.13201
HOXB7	213	homeobox B7		5	2	1.09	0.49	2.44	0.833474
HOXC4	214	homeobox C4		4	2	0.27	0.04	2.01	0.202779
HRAS	38	Harvey rat sarcoma viral oncogene homolog		21	7	0.51	0.19	1.36	0.17695
HSF1	125	heat shock transcription factor 1		23	10	1.27	0.63	2.53	0.502878
HSP90AA1	74	heat shock protein 90kDa alpha (cytosolic), class A member 1		10	15	0.81	0.43	1.54	0.52422
HSPA1A	160	heat shock 70kDa protein 1A		31	11	1.51	0.97	2.34	0.0700021
HSPA1B	161	heat shock 70kDa protein 1B		4	0	1.51	0.97	2.34	0.0700021
HSPA8	199	heat shock 70kDa protein 8		12	6	1.13	0.73	1.75	0.581708
HSPA9	152	heat shock 70kDa protein 9 (mortalin)		4	2	0.9	0.35	2.32	0.821012
HSPD1	159	heat shock 60kDa protein 1 (chaperonin)		6	2	1.09	0.71	1.66	0.700203
HTRA2	294	HtrA serine peptidase 2		0	0	1.3	0.34	4.93	0.700412
HTT	98	huntingtin		17	6	0.32	0.08	1.31	0.113569
IGF1	28	insulin-like growth factor 1 (somatomedin C)		118	2	0.83	0.53	1.29	0.401634
IGF1R	15	insulin-like growth factor 1 receptor		36	12	0.82	0.5	1.36	0.442194
IGF2	29	insulin-like growth factor 2		21	2	0.84	0.54	1.32	0.453405
IGFBP2	279	insulin-like growth factor binding protein 2, 36kDa		1	0	1.05	0.8	1.38	0.70439
IGFBP3	73	insulin-like growth factor binding protein 3		10	2	1.6	1	2.54	0.048525
IKBKB	297	inhibitor of kappa light polypeptide gene enhancer in B-cells, kinase beta		0	1	0.53	0.29	1	0.0487625
IL2	46	interleukin 2		7	2	0.38	0	33.87	0.671613
IL2RG	49	interleukin 2 receptor, gamma		2	4	1.23	0.64	2.37	0.538486
IL6	144	interleukin 6		23	2	2.82	1.27	6.25	0.0108925
IL7	167	interleukin 7		6	2	3.58	0.37	34.72	0.270525
IL7R	27	interleukin 7 receptor		5	6	1.07	0.66	1.76	0.775545
INS	30	insulin		77	5	3.35	0.29	38.16	0.329842
INSR	42	insulin receptor		33	11	1.08	0.66	1.77	0.745799
IRS1	32	insulin receptor substrate 1		21	9	0.53	0.29	0.94	0.0315974
IRS2	34	insulin receptor substrate 2		16	10	1.24	0.87	1.77	0.238433
JAK2	215	Janus kinase 2		9	13	1.08	0.41	2.81	0.878467
JUN	172	jun proto-oncogene		22	23	0.84	0.43	1.65	0.609723
JUND	45	jun D proto-oncogene		7	7	1.38	0.64	3	0.410116
KCNA3	268	potassium channel, voltage gated shaker related subfamily A, member 3		6	1	1.21	0.11	12.78	0.873121
KL	17	klotho		33	0	0.38	0.02	8.81	0.543081
LEP	217	leptin		36	3	0.69	0.1	4.99	0.714843
LEPR	218	leptin receptor		14	4	0.59	0.29	1.22	0.152848
LMNA	14	lamin A/C		61	4	1.69	0.82	3.49	0.154433
LMNB1	181	lamin B1		5	4	2.34	0.96	5.66	0.060118
LRP2	134	low density lipoprotein receptor-related protein 2		2	4	2.88	0.94	8.85	0.0645194
MAP3K5	179	mitogen-activated protein kinase kinase kinase 5		4	5	0.76	0.28	2.1	0.602617
MAPK14	168	mitogen-activated protein kinase 14		28	7	4.39	1.6	12.02	0.00397747
MAPK3	175	mitogen-activated protein kinase 3		12	4	0.65	0.06	7.49	0.730554
MAPK8	163	mitogen-activated protein kinase 8		26	11	1.7	0.48	6.02	0.412351
MAPK9	174	mitogen-activated protein kinase 9		16	6	1.09	0.52	2.29	0.82033
MAPT	205	microtubule-associated protein tau		35	5	0.26	0.09	0.72	0.00967473
MAX	208	MYC associated factor X		5	4	1.66	0.85	3.24	0.139562
MDM2	210	MDM2 proto-oncogene, E3 ubiquitin protein ligase		9	12	0.12	0.01	1.25	0.0754271
MED1	173	mediator complex subunit 1		2	5	0.47	0.21	1.06	0.0686569
MIF	290	macrophage migration inhibitory factor (glycosylation-inhibiting factor)		0	0	2.34	1.16	4.72	0.0177501
MLH1	243	mutL homolog 1		5	4	0.5	0.24	1.02	0.0577887
MSRA	127	methionine sulfoxide reductase A		11	0	2.01	0.39	10.4	0.406724
MT-CO1	158	mitochondrially encoded cytochrome c oxidase I		5	0				N/A
MT1E	292	metallothionein 1E		0	0	0.75	0.49	1.14	0.183019
MTOR	221	mechanistic target of rapamycin (serine/threonine kinase)		26	1	0.32	0.09	1.19	0.0886448
MXD1	209	MAX dimerization protein 1		2	5	5.45	0.51	58.36	0.161088
MXI1	90	MAX interactor 1, dimerization protein		3	2	0.92	0.54	1.57	0.759003
MYC	39	v-myc avian myelocytomatosis viral oncogene homolog		22	12	1.68	1.12	2.54	0.0129438
NBN	44	nibrin		22	9	0.94	0.4	2.21	0.884253
NCOR1	43	nuclear receptor corepressor 1		6	9	0.44	0.19	1.01	0.0533837
NCOR2	276	nuclear receptor corepressor 2		1	8	1.02	0.49	2.16	0.950807
NFE2L1	307	nuclear factor, erythroid 2-like 1		0	2	0.45	0.14	1.38	0.162275
NFE2L2	283	nuclear factor, erythroid 2-like 2		7	2	0.74	0.29	1.89	0.532886
NFKB1	82	nuclear factor of kappa light polypeptide gene enhancer in B-cells 1		25	11	1.3	0.45	3.74	0.628231
NFKB2	20	nuclear factor of kappa light polypeptide gene enhancer in B-cells 2 (p49/p100)		24	3	0.87	0.27	2.83	0.822148
NFKBIA	219	nuclear factor of kappa light polypeptide gene enhancer in B-cells inhibitor, alpha		9	5	1.21	0.59	2.47	0.599636
NGF	31	nerve growth factor (beta polypeptide)		13	2	1.47	0.35	6.11	0.599104
NGFR	37	nerve growth factor receptor		5	2	0.76	0.12	4.8	0.772994
NOG	229	noggin		7	0				N/A
NR3C1	75	nuclear receptor subfamily 3, group C, member 1 (glucocorticoid receptor)		14	23	0.8	0.52	1.22	0.300676
NRG1	24	neuregulin 1		6	3	0.64	0.19	2.12	0.460791
NUDT1	296	nudix (nucleoside diphosphate linked moiety X)-type motif 1		0	0	2.6	1.09	6.18	0.0303799
PAPPA	254	pregnancy-associated plasma protein A, pappalysin 1		8	0	0.32	0.02	5	0.417878
PARP1	60	poly (ADP-ribose) polymerase 1		39	7	1.51	0.77	2.96	0.235215
PCK1	248	phosphoenolpyruvate carboxykinase 1 (soluble)		2	0	0.04	0	1.96	0.105667
PCMT1	162	protein-L-isoaspartate (D-aspartate) O-methyltransferase		5	0	0.92	0.51	1.67	0.793883
PCNA	113	proliferating cell nuclear antigen		12	20	1.94	1.12	3.38	0.0189937
PDGFB	47	platelet-derived growth factor beta polypeptide		7	3	4.57	1.36	15.36	0.0138597
PDGFRA	285	platelet-derived growth factor receptor, alpha polypeptide		4	3	1.07	0.69	1.67	0.752138
PDGFRB	51	platelet-derived growth factor receptor, beta polypeptide		4	7	0.99	0.48	2.01	0.969434
PDPK1	87	3-phosphoinositide dependent protein kinase 1		4	3	1.01	0.38	2.67	0.982378
PEX5	58	peroxisomal biogenesis factor 5		4	2	0.62	0.29	1.34	0.224684
PIK3CA	286	phosphatidylinositol-4,5-bisphosphate 3-kinase, catalytic subunit alpha		1	1	1.19	0.63	2.26	0.594098
PIK3CB	36	phosphatidylinositol-4,5-bisphosphate 3-kinase, catalytic subunit beta		22	2	1.1	0.61	2.01	0.745474
PIK3R1	185	phosphoinositide-3-kinase, regulatory subunit 1 (alpha)		16	13	0.75	0.52	1.1	0.143812
PIN1	62	peptidylprolyl cis/trans isomerase, NIMA-interacting 1		9	3	0.4	0.14	1.16	0.0920113
PLAU	10	plasminogen activator, urokinase		9	2	1.37	0.94	2	0.105512
PLCG2	57	phospholipase C, gamma 2 (phosphatidylinositol-specific)		6	2	2.55	1.3	5	0.00630944
PMCH	242	pro-melanin-concentrating hormone		6	0	1.48	0.07	33.48	0.805628
PML	96	promyelocytic leukemia		11	13	1.08	0.49	2.38	0.854837
POLA1	204	polymerase (DNA directed), alpha 1, catalytic subunit		9	3	1.38	0.48	3.97	0.546433
POLB	236	polymerase (DNA directed), beta		14	3	0.59	0.27	1.28	0.181679
POLD1	118	polymerase (DNA directed), delta 1, catalytic subunit		11	3	4.02	1.06	15.22	0.0402084
POLG	72	polymerase (DNA directed), gamma		11	0	0.43	0.12	1.54	0.195839
PON1	142	paraoxonase 1		10	1	0.33	0.02	6.78	0.471447
POU1F1	4	POU class 1 homeobox 1		20	4	0	0	2.77	0.0962761
PPARA	55	peroxisome proliferator-activated receptor alpha		13	7	5.73	0.85	38.45	0.0722838
PPARG	263	peroxisome proliferator-activated receptor gamma		8	2	0.52	0.18	1.47	0.217109
PPARGC1A	256	peroxisome proliferator-activated receptor gamma, coactivator 1 alpha		15	4	2.25	0.76	6.71	0.145107
PPM1D	246	protein phosphatase, Mg2+/Mn2+ dependent, 1D		1	0	1.34	0.58	3.1	0.498794
PPP1CA	227	protein phosphatase 1, catalytic subunit, alpha isozyme		3	2	0.83	0.4	1.71	0.61203
PRDX1	141	peroxiredoxin 1		4	0	0.87	0.31	2.42	0.793586
PRKCA	99	protein kinase C, alpha		4	13	0.7	0.29	1.69	0.43352
PRKCD	54	protein kinase C, delta		4	7	1.04	0.5	2.17	0.918262
PRKDC	106	protein kinase, DNA-activated, catalytic polypeptide		16	12	1.31	0.73	2.36	0.371752
PROP1	5	PROP paired-like homeobox 1		29	2	2.63	0.5	13.69	0.25184
PSEN1	224	presenilin 1		18	4	1.57	0.73	3.36	0.250339
PTEN	63	phosphatase and tensin homolog		16	3	0.63	0.38	1.04	0.0719774
PTGS2	198	prostaglandin-endoperoxide synthase 2 (prostaglandin G/H synthase and cyclooxygenase)		11	1	1.37	1.05	1.8	0.020329
PTK2	166	protein tyrosine kinase 2		5	7	1.61	0.69	3.74	0.27225
PTK2B	165	protein tyrosine kinase 2 beta		2	7	3.54	0.52	23.99	0.19611
PTPN1	33	protein tyrosine phosphatase, non-receptor type 1		5	6	1.12	0.34	3.74	0.851399
PTPN11	19	protein tyrosine phosphatase, non-receptor type 11		7	10	1.15	0.61	2.15	0.669427
PYCR1	280	pyrroline-5-carboxylate reductase 1		1	0	0.75	0.41	1.38	0.355961
RAD51	84	RAD51 recombinase		10	6	2.87	0.61	13.47	0.18211
RAD52	147	RAD52 homolog, DNA repair protein		3	3	1.16	0.21	6.41	0.868329
RAE1	241	ribonucleic acid export 1		2	0	0.62	0.27	1.39	0.244623
RB1	120	retinoblastoma 1		46	21	0.37	0.16	0.89	0.0268072
RECQL4	128	RecQ helicase-like 4		11	0	1.3	0.43	3.93	0.643686
RELA	143	v-rel avian reticuloendotheliosis viral oncogene homolog A		32	22	1.42	0.6	3.34	0.424825
RET	56	ret proto-oncogene		4	3	0.61	0.24	1.52	0.283712
RGN	145	regucalcin		6	0	0.77	0.16	3.63	0.744069
RICTOR	303	RPTOR independent companion of MTOR, complex 2		0	10				N/A
RPA1	67	replication protein A1, 70kDa		5	6	3.27	1.53	6.98	0.00219988
S100B	70	S100 calcium binding protein B		7	2	1.84	1.13	2.99	0.0135354
SDHC	182	succinate dehydrogenase complex, subunit C, integral membrane protein, 15kDa		5	0	1.47	0.82	2.62	0.193344
SERPINE1	301	serpin peptidase inhibitor, clade E (nexin, plasminogen activator inhibitor type 1), member 1		0	1	1.37	0.92	2.05	0.119389
SHC1	3	SHC (Src homology 2 domain containing) transforming protein 1		29	28	1.3	0.79	2.13	0.299421
SIN3A	200	SIN3 transcription regulator family member A		3	6				N/A
SIRT1	150	sirtuin 1		82	2	0.62	0.27	1.44	0.269708
SIRT3	275	sirtuin 3		4	0	0.25	0.04	1.55	0.136721
SIRT6	239	sirtuin 6		15	0	0.49	0.05	5.31	0.559458
SIRT7	269	sirtuin 7		3	0	0.25	0.06	0.97	0.0446543
SLC13A1	270	solute carrier family 13 (sodium/sulfate symporter), member 1		3	0	0.13	0	41.66	0.492912
SNCG	140	synuclein, gamma (breast cancer-specific protein 1)		5	3	1.06	0.46	2.46	0.893511
SOCS2	271	suppressor of cytokine signaling 2		7	3	0.76	0.35	1.62	0.474286
SOD1	130	superoxide dismutase 1, soluble		45	1	0.81	0.42	1.56	0.520482
SOD2	129	superoxide dismutase 2, mitochondrial		55	0	2.65	1.51	4.64	0.000646527
SP1	170	Sp1 transcription factor		13	13	1.95	0.42	9.05	0.394352
SPRTN	302	SprT-like N-terminal domain		0	10				N/A
SQSTM1	298	sequestosome 1		0	0	0.71	0.35	1.44	0.338944
SST	53	somatostatin		8	2	1.82	0.42	7.84	0.42177
SSTR3	100	somatostatin receptor 3		2	2	5.97	0.99	35.91	0.0509477
STAT3	22	signal transducer and activator of transcription 3 (acute-phase response factor)		13	15	1.14	0.67	1.95	0.623061
STAT5A	23	signal transducer and activator of transcription 5A		5	13	0.4	0.1	1.58	0.193599
STAT5B	21	signal transducer and activator of transcription 5B		5	6	0.64	0.22	1.89	0.418137
STK11	93	serine/threonine kinase 11		5	2	1.76	0.39	7.99	0.464421
STUB1	245	STIP1 homology and U-box containing protein 1, E3 ubiquitin protein ligase		1	5	0.4	0.15	1.05	0.0622048
SUMO1	211	small ubiquitin-like modifier 1		6	15	0.57	0.25	1.27	0.167409
SUN1	277	Sad1 and UNC84 domain containing 1		1	0	1.19	0.66	2.12	0.561112
TAF1	180	TAF1 RNA polymerase II, TATA box binding protein (TBP)-associated factor, 250kDa		1	9	1.1	0.22	5.5	0.907093
TBP	194	TATA box binding protein		6	11	0.5	0.15	1.65	0.254134
TCF3	59	transcription factor 3		7	2	0.97	0.54	1.75	0.913333
TERC	7	telomerase RNA component		34	2				N/A
TERF1	105	telomeric repeat binding factor (NIMA-interacting) 1		9	2	0.7	0.23	2.11	0.521917
TERF2	116	telomeric repeat binding factor 2		18	3	0.88	0.32	2.44	0.803748
TERT	8	telomerase reverse transcriptase		62	6	1.6	0.28	9.23	0.599673
TFAP2A	190	transcription factor AP-2 alpha (activating enhancer binding protein 2 alpha)		7	2	1.2	0.78	1.85	0.413873
TFDP1	202	transcription factor Dp-1		4	4	1.53	0.93	2.51	0.0912278
TGFB1	91	transforming growth factor, beta 1		25	2	1.26	0.83	1.91	0.269261
TNF	86	tumor necrosis factor		20	5	4.22	0.99	17.89	0.0508162
TOP1	83	topoisomerase (DNA) I		9	5	0.71	0.32	1.56	0.389175
TOP2A	80	topoisomerase (DNA) II alpha		8	6	1.5	0.94	2.38	0.0862801
TOP2B	81	topoisomerase (DNA) II beta		8	4	1.09	0.61	1.92	0.772156
TOP3B	148	topoisomerase (DNA) III beta		7	0	1.39	0.29	6.62	0.682067
TP53	6	tumor protein p53		139	63	1.43	0.99	2.07	0.0559402
TP53BP1	274	tumor protein p53 binding protein 1		7	6	0.39	0.1	1.52	0.17322
TP63	234	tumor protein p63		9	1	0.82	0.53	1.27	0.375177
TP73	281	tumor protein p73		3	9	2.39	0.45	12.79	0.307124
TPP2	273	tripeptidyl peptidase II		2	0	0.89	0.57	1.38	0.60416
TRAP1	305	TNF receptor-associated protein 1		0	5	1.15	0.56	2.35	0.696929
TRPV1	306	transient receptor potential cation channel, subfamily V, member 1		0	1	0.99	0.14	7.17	0.988287
TXN	16	thioredoxin		15	3	0.94	0.53	1.68	0.834092
UBB	66	ubiquitin B		8	2	0.47	0.09	2.37	0.358951
UBE2I	85	ubiquitin-conjugating enzyme E2I		5	10	0.64	0.31	1.32	0.225835
UCHL1	136	ubiquitin carboxyl-terminal esterase L1 (ubiquitin thiolesterase)		6	1	1.1	0.85	1.44	0.462041
UCP1	258	uncoupling protein 1 (mitochondrial, proton carrier)		5	0	4.88	0.51	46.32	0.167046
UCP2	235	uncoupling protein 2 (mitochondrial, proton carrier)		22	1	0.72	0.46	1.14	0.166296
UCP3	232	uncoupling protein 3 (mitochondrial, proton carrier)		22	1	0.3	0.02	4.43	0.381642
VCP	71	valosin containing protein		3	5	1.65	0.78	3.51	0.190188
VEGFA	77	vascular endothelial growth factor A		15	2	1.34	0.93	1.92	0.115982
WRN	13	Werner syndrome, RecQ helicase-like		88	20	1.04	0.39	2.8	0.934079
XPA	126	xeroderma pigmentosum, complementation group A		15	3	0.41	0.15	1.09	0.0724
XRCC5	112	X-ray repair complementing defective repair in Chinese hamster cells 5 (double-strand-break rejoining)		24	6	0.45	0.24	0.83	0.01129
XRCC6	117	X-ray repair complementing defective repair in Chinese hamster cells 6		19	12	2.44	0.83	7.21	0.10654
YWHAZ	164	tyrosine 3-monooxygenase/tryptophan 5-monooxygenase activation protein, zeta		3	13	1.35	0.94	1.94	0.104419
ZMPSTE24	233	zinc metallopeptidase STE24		13	0	0.53	0.21	1.3	0.16331
Entry selected based on evidence directly linking the gene product to ageing in humans
Entry selected based on evidence directly linking the gene product to ageing in a mammalian model organism
Entry selected based on evidence directly linking the gene product to ageing in a non-mammalian animal model
Entry selected based on evidence directly linking the gene product to ageing in a cellular model system
Entry selected based on evidence linking the gene or its product to human longevity and/or multiple age-related phenotypes
Entry selected based on evidence linking the gene product to the regulation or control of genes previously linked to ageing
Entry selected based on evidence linking the gene product to a pathway or mechanism linked to ageing
Entry selected based on indirect or inconclusive evidence linking the gene product to ageing or showing the gene product to be an effector of genes related to ageing
A2M, ABL1, ADCY5, AGPAT2, AGTR1, AIFM1, AKT1, APEX1, APOC3, APOE, APP, APTX, AR, ARHGAP1, ARNTL, ATF2, ATM, ATP5O, ATR, BAK1, BAX, BCL2, BDNF, BLM, BMI1, BRCA1, BRCA2, BSCL2, BUB1B, BUB3, C1QA, CACNA1A, CAT, CCNA2, CDC42, CDK1, CDK7, CDKN1A, CDKN2A, CDKN2B, CEBPA, CEBPB, CETP, CHEK2, CISD2, CLOCK, CLU, CNR1, COQ7, CREB1, CREBBP, CSNK1E, CTF1, CTGF, CTNNB1, DBN1, DDIT3, DGAT1, DLL3, E2F1, EEF1A1, …

## Sheet: The 41 genes
						Lung metastasis free survival in GSE5237 dataset					DMFS_Basal-like	Node-positive
HGNC Symbol	HAGRID	Common name	Function(s)	References	Interactions	HAZARD RATIO	LCI (95%)	UCI (95%)	P VALUE		p-value	p-value	Published researches in breast cancer
APOE	138	apolipoprotein E		28	3	1.59	1.03	2.46	0.0362303		0.061	0.23
AR	110	androgen receptor		8	20	0.43	0.24	0.77	0.0046558		0.077	0.15
ARNTL	251	aryl hydrocarbon receptor nuclear translocator-like		11	3	3.58	1.08	11.84	0.0368446		0.2	0.023
BSCL2	186	Berardinelli-Seip congenital lipodystrophy 2 (seipin)		3	0	0.4	0.2	0.84	0.0145885		0.0042	0.11
BUB1B	197	BUB1 mitotic checkpoint serine/threonine kinase B		10	3	2	1.01	3.96	0.0481716		0.0014	6e-09	As a mitotic checkpoint in breast cancer,lower expression predicates poor prognosis(PMID:10773412,26312894)
CCNA2	177	cyclin A2		3	7	3.23	1.54	6.75	0.0018372		0.098
CDKN2A	226	cyclin-dependent kinase inhibitor 2A		35	1	1.34	1	1.79	0.048736		0.062
CHEK2	247	checkpoint kinase 2		8	6	3.37	1.17	9.66	0.0239682		2.2e-05	0.0015	Regulation of breast cancer stemness, mutantions predicates high risk for breast cancer(PMID: 21102523,27783279)
CREB1	192	cAMP responsive element binding protein 1		15	5	2.91	1.11	7.66	0.0300186		0.095
CSNK1E	244	casein kinase 1, epsilon		7	0	3.34	1.45	7.66	0.0044773		0.32
CTGF	206	connective tissue growth factor		3	2	1.51	1.08	2.12	0.0162185		0.042	0.3	Promotion of breast cancer cells metastasis (PMID:12842083,17550972)
DLL3	225	delta-like 3 (Drosophila)		12	0	9.2	1.25	67.7	0.0292624		0.42
EFEMP1	260	EGF containing fibulin-like extracellular matrix protein 1		3	0	0.58	0.34	0.98	0.0417047		0.28
ELN	230	elastin		9	0	1.36	1.02	1.82	0.0350596		0.17
ERBB2	41	erb-b2 receptor tyrosine kinase 2		9	10	0.67	0.47	0.96	0.0283869		0.15
ESR1	216	estrogen receptor 1		23	15	0.68	0.47	0.97	0.0356834		0.21
FEN1	114	flap structure-specific endonuclease 1		10	4	2.28	1.12	4.64	0.02252		0.033	7.7e-09	Contribution to drug and radiation resistance in breast cancer (PMID:25885449)
GHR	1	growth hormone receptor		32	12	0.49	0.25	0.96	0.037889		0.18
HELLS	101	helicase, lymphoid-specific		6	0	2.15	1.05	4.4	0.0370559		0.096
IGFBP3	73	insulin-like growth factor binding protein 3		10	2	1.6	1	2.54	0.048525		0.0062	0.034	IGFBP3 knockout promotes breast cancer initiation and lung metastasis (PMID:25614235 )
IKBKB	297	inhibitor of kappa light polypeptide gene enhancer in B-cells, kinase beta		0	1	0.53	0.29	1	0.0487625		0.003	8.3e-07	Involvement in breast cancer growth and metastasis (PMID:15867352,19671767)
IL6	144	interleukin 6		23	2	2.82	1.27	6.25	0.0108925		0.3
IRS1	32	insulin receptor substrate 1		21	9	0.53	0.29	0.94	0.0315974		0.088
MAPK14	168	mitogen-activated protein kinase 14		28	7	4.39	1.6	12.02	0.00397747		0.25
MAPT	205	microtubule-associated protein tau		35	5	0.26	0.09	0.72	0.00967473		0.35
MYC	39	v-myc avian myelocytomatosis viral oncogene homolog		22	12	1.68	1.12	2.54	0.0129438		0.39
NUDT1	296	nudix (nucleoside diphosphate linked moiety X)-type motif 1		0	0	2.6	1.09	6.18	0.0303799		0.15
PCNA	113	proliferating cell nuclear antigen		12	20	1.94	1.12	3.38	0.0189937		0.24
PDGFB	47	platelet-derived growth factor beta polypeptide		7	3	4.57	1.36	15.36	0.0138597		0.045	0.033	Promotion of breast cancer growth and metastasis (PMID:24423492,23012449,17674348)
PLCG2	57	phospholipase C, gamma 2 (phosphatidylinositol-specific)		6	2	2.55	1.3	5	0.00630944		0.031	0.38
POLD1	118	polymerase (DNA directed), delta 1, catalytic subunit		11	3	4.02	1.06	15.22	0.0402084		0.0025	1e-06	Association of triple negative breast cancer risk(PMID:25023197)
RB1	120	retinoblastoma 1		46	21	0.37	0.16	0.89	0.0268072		0.19
RPA1	67	replication protein A1, 70kDa		5	6	3.27	1.53	6.98	0.00219988		0.61
S100B	70	S100 calcium binding protein B		7	2	1.84	1.13	2.99	0.0135354		0.96
SOD2	129	superoxide dismutase 2, mitochondrial		55	0	2.65	1.51	4.64	0.000646527		0.11
SIRT7	269	sirtuin 7		3	0	0.25	0.06	0.97	0.0446543		0.0059	0.013
XRCC5	112	X-ray repair complementing defective repair in Chinese hamster cells 5 (double-strand-break rejoining)		24	6	0.45	0.24	0.83	0.01129		0.017	4.1e-05
FOXM1	131	forkhead box M1		21	1	1.51	1.03	2.24	0.0370509		0.0024	1.7e-10	promotion of breast caner growth, migration and metastasis (PMID:27412558,27345396,26918606)
GSS	155	glutathione synthetase		6	0	0.29	0.09	1	0.0494044		0.18
MIF	290	macrophage migration inhibitory factor (glycosylation-inhibiting factor)		0	0	2.34	1.16	4.72	0.0177501		0.1
PTGS2	198	prostaglandin-endoperoxide synthase 2 (prostaglandin G/H synthase and cyclooxygenase)		11	1	1.37	1.05	1.8	0.020329		0.13
