# Supplementary material for: SIRT7 antagonizes TGF-β signaling and inhibits breast cancer metastasis
Source: Nat Commun. 2017 Aug 22;8:318. doi: 10.1038/s41467-017-00396-9 (PMC5566498; doi:10.1038/s41467-017-00396-9)
Supplement: Supplementary file 3 — Supplementary Data 2 [file 41467_2017_396_MOESM3_ESM.xlsx]

## Sheet: Sheet1
Patiens	Age	Tumor stage	Histologic grade	TNM	ER	PR	Her2	Primary SIRT7 Scores	Lymph-Node SIRT7 Scores
1	55	1	IIB	T2N1M0	++	++	2+	2	1
2	42	1	IIIA	T2N2M0	–	++	2+	2	0
3	39	2	IIIA	T3N1M0	–	–	0	2	0
4	48	2	IIIA	T3N1M0	–	–	3+	2	2
5	44	1	IIIA	T2N2M0	–	–	1+	1	2
6	48	1	IIIB	T4N2M0	++	–	0	2	1
7	66	1	IIA	T1N1M0	–	–	2+	3	2
8	42	2	IIB	T2N1M0	–	–	3+	1	0
9	49	–	IIB	T2N1M0	–	–	3+	2	0
10	58	2	IIB	T2N1M0	+++	+++	0	2	2
11	70	2	IIB	T2N1M0	–	–	3+	2	2
12	56	2	IIB	T2N1M0	–	–	0	1	2
13	44	2	IIB	T2N1M0	–	–	3+	3	2
14	52	1	IIB	T2N1M0	+	–	3+	2	2
15	59	2	IIB	T2N1M0	+	–	0	2	1
16	53	2	IIB	T2N1M0	–	–	3+	3	2
17	48	2	IIB	T2N1M0	–	+	0	0	0
18	49	2	IIB	T2N1M0	–	–	3+	2	0
19	61	2	IIB	T2N1M0	–	–	0	0	0
20	53	1	IIB	T2N1M0	+++	+++	1+	2	1
21	53	2	IIB	T2N1M0	++	+	3+	2	3
22	56	2	IIB	T2N1M0	–	–	0	2	2
23	52	2	IIB	T2N1M0	–	–	0	3	2
24	50	2	IIIA	T3N1M0	+	–	0	0	1
25	31	2	IIIA	T3N1M0	+	–	3+	2	2
26	58	2	IIIA	T2N2M0	+	–	0	1	0
27	40	2	IIIA	T2N2M0	–	–	3+	1	2
28	59	2	IIIA	T2N2M0	–	–	3+	2	2
29	52	2	IIIA	T2N2M0	+++	++	3+	2	2
30	28	2	IIIA	T2N2M0	++	++	1+	1	0
31	80	2	IIIA	T2N2M0	–	–	3+	3	3
32	46	2	IIIA	T2N2M0	++	–	2+	2	2
33	46	2	IIIA	T3N2M0	–	–	1+	2	1
34	52	2	IIIB	T4N1M0	–	–	3+	2	1
35	51	3	IIIB	T4N2M0	+++	+++	0	2	1
36	35	2	IIIB	T4N2M0	–	++	0	0	0
37	39	–	IIIB	T4N2M0	–	–	0	1	1
38	39	2	IIB	T2N1M0	++	++	0	2	0
39	56	3	IIB	T2N1M0	–	–	0	2	2
40	50	3	IIB	T2N1M0	+	++	0	2	2
41	49	3	IIIA	T3N1M0	++	–	3+	2	3
42	49	3	IIIA	T3N2M0	–	–	0	2	2
43	33	3	IIB	T2N1M0	–	–	0	2	1
44	75	3	IIIA	T3N1M0	–	–	0	2	0
45	48	3	IIIA	T3N1M0	–	–	0	0	0
46	42	2	IIIA	T2N2M0	++	+++	0	2	0
47	53	3	IIIB	T4N2M0	–	–	0	1	0
48	78	–	IIB	T2N1M0	–	–	0	0	0
49	39	–	IIB	T2N1M0	–	–	0	0	0
50	72	–	IIB	T2N1M0	–	–	0	0	2
