# Supplementary material for: SIRT7 antagonizes TGF-β signaling and inhibits breast cancer metastasis
Source: Nat Commun. 2017 Aug 22;8:318. doi: 10.1038/s41467-017-00396-9 (PMC5566498; doi:10.1038/s41467-017-00396-9)
Supplement: Supplementary file 4 — Supplementary Data 3 [file 41467_2017_396_MOESM4_ESM.xlsx]

## Sheet: Significant
GeneID	Gene_Symbol	ko7_1_ReadCount	ko7_2_ReadCount	ko7_3_ReadCount	Wt_1_ReadCount	Wt_2_ReadCount	Wt_3_ReadCount	log2FoldChange	PValue	Significant	DEG	UGCluster	Name	Aliases	GeneID	UGRepAcc	LLRepProtAcc	Chromosome	Cytoband	SumFunc	GO	SPFunction	SPLocal	UniProt
ENSG00000236342	ABCF1	22	10	16	5	5	8	1.25251	0.002285	Yes	Up regulated	Hs.655285	ATP-binding cassette, sub-family F (GCN20), member 1	||ABCF1||ABC27||ABC50||TNF-alpha-stimulated ABC protein||TNFalpha-inducible ATP-binding protein||ATP-binding cassette 50 (TNF-alpha stimulated)||ATP-BINDING CASSETTE, SUBFAMILY F, MEMBER 1||ATP-binding cassette, sub-family F (GCN20), member 1||ATP-binding cassette sub-family F member 1 isoform b||ATP-binding cassette sub-family F member 1 isoform a||	23	NM_001025091	NP_001081	6	6p21.33		molecular function|ATP binding|IDA|GO:0005524|GOA|19570978//molecular function|ATP binding|IEA|GO:0005524|GOA|na//molecular function|ATPase activity|IEA|GO:0016887|GOA|na//molecular function|poly(A) RNA binding|IDA|GO:0044822|GOA|22658674//molecular function|protein binding|IPI|GO:0005515|GOA|17894550//molecular function|ribosome binding|IDA|GO:0043022|GOA|17894550//molecular function|translation…	isoform 2 is required for efficient cap- and ires- mediated mrna translation initiation. isoform 2 is not involved in the ribosome biogenesis. {eco:0000269|pubmed:19570978}.	isoform 2: cytoplasm. nucleus, nucleoplasm. nucleus envelope.	Q8NE71|Q2L6I2
ENSG00000173210	ABLIM3	68	70	56	22	20	33	1.22525	8.99e-09	Yes	Up regulated	Hs.49688	actin binding LIM protein family, member 3	||HMFN1661||KIAA0843||ABLIM3||abLIM-3||actin-binding LIM protein family member 3||actin-binding LIM protein 3 isoform 3||ACTIN-BINDING LIM PROTEIN FAMILY, MEMBER 3||actin-binding LIM protein 3 isoform 2||actin-binding LIM protein 3 isoform 1||actin-binding LIM protein 3 isoform 4||actin binding LIM protein family, member 3||	22885	NM_001301015	NP_055760	5	5q32		molecular function|actin binding|IEA|GO:0003779|GOA|na//molecular function|protein binding|IPI|GO:0005515|GOA|25416956//molecular function|zinc ion binding|IEA|GO:0008270|GOA|na//biological process|actin cytoskeleton organization|IEA|GO:0030036|GOA|na//biological process|axon guidance|TAS|GO:0007411|GOA|na//biological process|cilium assembly|IMP|GO:0042384|GOA|22684256//biological process|lamelli…	may act as scaffold protein. may stimulate abra activity and abra-dependent srf transcriptional activity. {eco:0000269|pubmed:17194709}.	cytoplasm {eco:0000250}.	O94929|A0A0C4DGA7
ENSG00000269388	AC018755.16	22	21	30	9	8	8	1.38541	2.23e-05	Yes	Up regulated	Data not found
ENSG00000224728	AC090945.1	13	19	16	9	6	4	1.17424	0.00257703	Yes	Up regulated	Data not found
ENSG00000213222	AC093724.2	6	5	1	13	5	12	-1.43482	0.00542967	Yes	Down regulated	Data not found
ENSG00000271254	AC240274.1	22	18	8	37	44	42	-1.49491	1.27e-08	Yes	Down regulated	Data not found
ENSG00000278882	AC253572.1	13	10	11	24	22	25	-1.20013	6.45e-05	Yes	Down regulated	Data not found
ENSG00000163017	ACTG2	12	4	7	4	1	2	1.52195	0.0223933	Yes	Up regulated	Hs.516105	actin, gamma 2, smooth muscle, enteric	||ACTG2||alpha-actin-3||ACTSG||VSCM||ACTL3||ACTE||ACTA3, FORMERLY||actin-like protein||ACTIN, ALPHA-3, FORMERLY||ACTIN, GAMMA-2, SMOOTH MUSCLE, ENTERIC||Actin, gamma 2, smooth muscle, enteric||actin, gamma-enteric smooth muscle isoform 1 precursor||actin, gamma-enteric smooth muscle isoform 2 precursor||	72	NM_001199893	NP_001606	2	2p13.1		molecular function|ATP binding|IEA|GO:0005524|GOA|na//biological process|mesenchyme migration|ISS|GO:0090131|GOA|na//biological process|muscle contraction|TAS|GO:0006936|GOA|na//biological process|positive regulation of gene expression|ISS|GO:0010628|GOA|na//cellular component|blood microparticle|IDA|GO:0072562|GOA|22516433//cellular component|cell body|ISS|GO:0044297|GOA|na//cellular component|c…	actins are highly conserved proteins that are involved in various types of cell motility and are ubiquitously expressed in all eukaryotic cells.	cytoplasm, cytoskeleton.	P63267
ENSG00000137845	ADAM10	420	440	503	1009	1051	1139	-1.37987	1.48e-53	Yes	Down regulated	Hs.172028	ADAM metallopeptidase domain 10		102	NM_001110	NP_001101	15	15q22		molecular function|SH3 domain binding|IEA|GO:0017124|GOA|na//molecular function|endopeptidase activity|ISS|GO:0004175|GOA|na//molecular function|integrin binding|NAS|GO:0005178|GOA|8694785//molecular function|metalloendopeptidase activity|IMP|GO:0004222|GOA|19114711//molecular function|metalloendopeptidase activity|NAS|GO:0004222|GOA|8694785//molecular function|metallopeptidase activity|IDA|GO:00…	cleaves the membrane-bound precursor of tnf-alpha at '76-ala-|-val-77' to its mature soluble form. responsible for the proteolytical release of soluble jam3 from endothelial cells surface. responsible for the proteolytic release of several other cell-surface proteins, including heparin-binding epidermal growth- like factor, ephrin-a2 and for constitutive and regulated alpha- secretase cleavage of…	cell membrane; single-pass type i membrane protein. endomembrane system; single-pass type i membrane protein. note=is localized in the plasma membrane but is predominantly expressed in the golgi apparatus and in released membrane vesicles derived likely from the golgi.	O14672|A0A024R5U5
ENSG00000154734	ADAMTS1	115	113	107	47	39	46	1.19534	7.29e-14	Yes	Up regulated	Hs.643357	ADAM metallopeptidase with thrombospondin type 1 motif, 1	||ADAMTS-1||ADAM-TS1||METH-1||C3-C5||ADAMTS1||METH1||ADAM-TS 1||human metalloproteinase with thrombospondin type 1 motifs||ADAM metallopeptidase with thrombospondin type 1 motif, 1||A disintegrin and metalloproteinase with thrombospondin motifs 1 preproprotein||A DISINTEGRIN-LIKE AND METALLOPROTEINASE WITH THROMBOSPONDIN TYPE 1 MOTIF, 1||a disintegrin-like and metalloprotease (reprolysin type) wi…	9510	NM_006988	NP_008919	21	21q21.2		molecular function|heparin binding|IEA|GO:0008201|GOA|na//molecular function|metalloendopeptidase activity|IEA|GO:0004222|GOA|na//molecular function|metallopeptidase activity|TAS|GO:0008237|GOA|10438512//molecular function|zinc ion binding|IEA|GO:0008270|GOA|na//biological process|heart trabecula formation|IEA|GO:0060347|GOA|na//biological process|integrin-mediated signaling pathway|TAS|GO:000722…	cleaves aggrecan, a cartilage proteoglycan, and may be involved in its turnover (by similarity). has angiogenic inhibitor activity. active metalloprotease, which may be associated with various inflammatory processes as well as development of cancer cachexia. may play a critical role in follicular rupture. {eco:0000250, eco:0000269|pubmed:10438512}.	secreted, extracellular space, extracellular matrix {eco:0000250}.	Q9UHI8|B2RB33
ENSG00000145536	ADAMTS16	22	23	24	47	46	46	-1.15346	7.23e-08	Yes	Down regulated	Hs.661915	ADAM metallopeptidase with thrombospondin type 1 motif, 16	||ADAMTS16s||ADAMTS-16||ADAMTS16||ADAM-TS16||ADAM-TS 16||ADAM metallopeptidase with thrombospondin type 1 motif, 16||A disintegrin and metalloproteinase with thrombospondin motifs 16 preproprotein||A DISINTEGRIN-LIKE AND METALLOPROTEINASE WITH THROMBOSPONDIN TYPE 1 MOTIF, 16||a disintegrin-like and metalloprotease (reprolysin type) with thrombospondin type 1 motif, 16||	170690	NM_139056	NP_620687	5	5p15		molecular function|metalloendopeptidase activity|IEA|GO:0004222|GOA|na//molecular function|zinc ion binding|IEA|GO:0008270|GOA|na//biological process|branching involved in ureteric bud morphogenesis|IEA|GO:0001658|GOA|na//biological process|proteolysis|IEA|GO:0006508|GOA|na//cellular component|proteinaceous extracellular matrix|IEA|GO:0005578|GOA|na		secreted, extracellular space, extracellular matrix {eco:0000250}.	Q8TE57|Q2XQZ0
ENSG00000078295	ADCY2	16	16	17	12	3	6	1.0621	0.00524936	Yes	Up regulated	In multiple Geneids
ENSG00000147576	ADHFE1	27	31	24	9	14	13	1.03406	0.000349411	Yes	Up regulated	Hs.720023	alcohol dehydrogenase, iron containing, 1	||HMFT2263||ADHFE1||HOT||1.1.99.24||ADH8||alcohol dehydrogenase 8||hydroxyacid-oxoacid transhydrogenase, mitochondrial||Fe-containing alcohol dehydrogenase 1||ALCOHOL DEHYDROGENASE, IRON-CONTAINING, 1||alcohol dehydrogenase iron-containing protein 1||Alcohol dehydrogenase, iron containing, 1||	137872	NM_144650	NP_653251	8	8q13.1		molecular function|hydroxyacid-oxoacid transhydrogenase activity|IDA|GO:0047988|GOA|16435184//molecular function|metal ion binding|IEA|GO:0046872|GOA|na//biological process|2-oxoglutarate metabolic process|TAS|GO:0006103|GOA|na//biological process|cellular metabolic process|TAS|GO:0044237|GOA|na//biological process|molecular hydrogen transport|IDA|GO:0015993|GOA|16435184//biological process|oxida…	catalyzes the cofactor-independent reversible oxidation of gamma-hydroxybutyrate (ghb) to succinic semialdehyde (ssa) coupled to reduction of 2-ketoglutarate (2-kg) to d-2- hydroxyglutarate (d-2-hg). d,l-3-hydroxyisobutyrate and l-3- hydroxybutyrate (l-3-ohb) are also substrates for hot with 10-fold lower activities. {eco:0000269|pubmed:16435184}.	mitochondrion {eco:0000250}.	Q8IWW8
ENSG00000148926	ADM	609	564	718	252	255	291	1.09474	2.03e-29	Yes	Up regulated	Hs.441047	adrenomedullin	||ADM||PAMP||preproadrenomedullin||Adrenomedullin||ADM precursor||proadrenomedullin N-20 terminal peptide||	133	NM_001124	NP_001115	11	11p15.4		molecular function|adrenomedullin receptor binding|IEA|GO:0031700|GOA|na//molecular function|hormone activity|IEA|GO:0005179|GOA|na//molecular function|protein binding|IPI|GO:0005515|GOA|20074556//molecular function|receptor binding|TAS|GO:0005102|GOA|8074714//biological process|G-protein coupled receptor internalization|IDA|GO:0002031|GOA|10882736//biological process|aging|IEA|GO:0007568|GOA|na/…	am and pamp are potent hypotensive and vasodilatator agents. numerous actions have been reported most related to the physiologic control of fluid and electrolyte homeostasis. in the kidney, am is diuretic and natriuretic, and both am and pamp inhibit aldosterone secretion by direct adrenal actions. in pituitary gland, both peptides at physiologically relevant doses inhibit basal acth secretion. b…	secreted.	P35318
ENSG00000181915	ADO	168	187	183	327	311	339	-1.00776	2.92e-22	Yes	Down regulated	Hs.99821	2-aminoethanethiol (cysteamine) dioxygenase	||C10orf22||1.13.11.19||ADO||2-aminoethanethiol dioxygenase||2-@AMINOETHANETHIOL DIOXYGENASE||cysteamine dioxygenase||2-aminoethanethiol (cysteamine) dioxygenase||cysteamine (2-aminoethanethiol) dioxygenase (ADO)||CHROMOSOME 10 OPEN READING FRAME 22||	84890	NM_032804	NP_116193	10	10q21.3		molecular function|cysteamine dioxygenase activity|IEA|GO:0047800|GOA|na//molecular function|metal ion binding|IEA|GO:0046872|GOA|na//biological process|oxidation-reduction process|IEA|GO:0055114|GOA|na//cellular component|mitochondrion|IEA|GO:0005739|GOA|na			Q96SZ5|B3KXN9
ENSG00000165923	AGBL2	16	20	29	7	11	10	1.05638	0.00201125	Yes	Up regulated	Hs.147377	ATP/GTP binding protein-like 2	||3.4.17.-||AGBL2||CCP2||cytosolic carboxypeptidase 2||cytoplasmic carboxypeptidase 2||ATP/GTP binding protein-like 2||	79841	NM_024783	NP_079059	11	11p11.2		molecular function|metallocarboxypeptidase activity|ISS|GO:0004181|GOA|na//molecular function|zinc ion binding|IEA|GO:0008270|GOA|na//biological process|protein side chain deglutamylation|ISS|GO:0035610|GOA|na//biological process|proteolysis|IEA|GO:0006508|GOA|na//cellular component|centriole|IDA|GO:0005814|GOA|23085998//cellular component|ciliary basal body|IDA|GO:0036064|GOA|23085998//cellular …	metallocarboxypeptidase that mediates deglutamylation of target proteins. catalyzes the deglutamylation of polyglutamate side chains generated by post-translational polyglutamylation in proteins such as tubulins. also removes gene-encoded polyglutamates from the carboxy-terminus of target proteins such as mylk. does not show detyrosinase or deglycylase activities from the carboxy-terminus of tubu…	cytoplasm, cytosol {eco:0000250|uniprotkb:q8cdk2}. cytoplasm, cytoskeleton, microtubule organizing center, centrosome, centriole {eco:0000269|pubmed:23085998}. cytoplasm, cytoskeleton, cilium basal body {eco:0000269|pubmed:23085998}. note=colocalizes with gamma-tubulin in the centrioles and with glutamylated tubulin in the basal bodies of ciliated cells. {eco:0000269|pubmed:23085998}.	Q5U5Z8
ENSG00000144891	AGTR1	36	28	43	10	18	11	1.29798	4.19e-06	Yes	Up regulated	Hs.477887	angiotensin II receptor, type 1	||AGTR1||HAT1R||AT1BR||AG2S||AT2R1||AGTR1B||AGTR1A||AT1AR||ANGIOTENSIN RECEPTOR 1A||AT1R ANGIOTENSIN RECEPTOR 1B||type-1B angiotensin II receptor||angiotensin II receptor, type 1||type-1 angiotensin II receptor isoform 1||ANGIOTENSIN II RECEPTOR, VASCULAR TYPE 1||type-1 angiotensin II receptor isoform 2||type-1 angiotensin II receptor isoform 3||	185	NM_000685	NP_114438	3	3q24		molecular function|angiotensin type I receptor activity|IDA|GO:0001596|GOA|10993080//molecular function|angiotensin type I receptor activity|IPI|GO:0001596|GOA|1378723//molecular function|angiotensin type II receptor activity|IDA|GO:0004945|GOA|15611106//molecular function|bradykinin receptor binding|IPI|GO:0031711|GOA|10993080//molecular function|protein binding|IPI|GO:0005515|GOA|1378723//molec…	receptor for angiotensin ii. mediates its action by association with g proteins that activate a phosphatidylinositol- calcium second messenger system.	cell membrane; multi-pass membrane protein.	P30556|A0A0A0MSE3|Q53YY0|D3DNG8|Q6NUP5
ENSG00000126878	AIF1L	12	5	10	4	5	1	1.25317	0.0262497	Yes	Up regulated	Hs.4944	allograft inflammatory factor 1-like	||C9orf58||AIF1L||IBA2||Allograft inflammatory factor 1-like||ionized calcium-binding adapter molecule 2||allograft inflammatory factor 1-like isoform 4||ionized calcium binding adapter molecule 2||allograft inflammatory factor 1-like isoform 1||allograft inflammatory factor 1-like isoform 3||	83543	NM_001185095	NP_113614	9	9q34.13-q34.3		molecular function|actin filament binding|IDA|GO:0051015|GOA|18699778//molecular function|calcium ion binding|IEA|GO:0005509|GOA|na//cellular component|actin cytoskeleton|IDA|GO:0015629|GOA|na//cellular component|actin filament|IDA|GO:0005884|GOA|18699778//cellular component|cytoplasm|IEA|GO:0005737|GOA|na//cellular component|extracellular exosome|IDA|GO:0070062|GOA|19056867//cellular component|f…	actin-binding protein that promotes actin bundling. may neither bind calcium nor depend on calcium for function. {eco:0000269|pubmed:18699778}.	cytoplasm, cytoskeleton {eco:0000269|pubmed:18699778}. cell projection, ruffle membrane {eco:0000269|pubmed:18699778}; peripheral membrane protein {eco:0000269|pubmed:18699778}; cytoplasmic side {eco:0000269|pubmed:18699778}. note=colocalizes with f-actin. partially relocates to membrane ruffles in response to invading bacteria.	Q9BQI0
ENSG00000179841	AKAP5	25	16	28	39	36	50	-1.00012	1.24e-05	Yes	Down regulated	Hs.656683	A kinase (PRKA) anchor protein 5	||AKAP5||H21||AKAP79||AKAP 79||AKAP150, MOUSE, HOMOLOG OF||A-kinase anchor protein 5||A-KINASE ANCHOR PROTEIN, 79-KD||A-kinase anchoring protein 75/79||AKAP75, BOVINE, HOMOLOG OF||A-kinase anchor protein 79 kDa||A kinase (PRKA) anchor protein 5||cAMP-dependent protein kinase regulatory subunit II high affinity-binding protein||	9495	NM_004857	NP_004848	14	14q23.3		molecular function|adenylate cyclase binding|IPI|GO:0008179|GOA|17081159//molecular function|calmodulin binding|IEA|GO:0005516|GOA|na//molecular function|protein binding|IPI|GO:0005515|GOA|11287423//molecular function|protein kinase A binding|TAS|GO:0051018|GOA|1512224//biological process|energy reserve metabolic process|TAS|GO:0006112|GOA|na//biological process|positive regulation of cAMP biosyn…	may anchor the pka protein to cytoskeletal and/or organelle-associated proteins, targeting the signal carried by camp to specific intracellular effectors. association with to the beta2-adrenergic receptor (beta2-ar) not only regulates beta2-ar signaling pathway, but also the activation by pka by switching off the beta2-ar signaling cascade.	membrane {eco:0000269|pubmed:21771783}; lipid-anchor {eco:0000269|pubmed:21771783}. note=associates with lipid rafts.	P24588|Q6PG46
ENSG00000211454	AKR7L	2	1	3	6	2	11	-1.74053	0.00624263	Yes	Down regulated	Hs.662342	aldo-keto reductase family 7-like (gene/pseudogene)	||AFAR3||AKR7A4||AFB1-AR3||AKR7L||Aldo-keto reductase family 7-like||AFLATOXIN B1-ALDEHYDE REDUCTASE 3||ALDO-KETO REDUCTASE FAMILY 7, MEMBER A4||	246181			1	1p36.13		molecular function|oxidoreductase activity|IEA|GO:0016491|GOA|na//biological process|oxidation-reduction process|IEA|GO:0055114|GOA|na//biological process|small molecule metabolic process|TAS|GO:0044281|GOA|na//biological process|xenobiotic metabolic process|TAS|GO:0006805|GOA|na//cellular component|cytosol|TAS|GO:0005829|GOA|na//cellular component|extracellular exosome|IDA|GO:0070062|GOA|23533145
ENSG00000143149	ALDH9A1	171	180	203	320	334	358	-1.01728	4.81e-24	Yes	Down regulated	Hs.2533	aldehyde dehydrogenase 9 family, member A1	||ALDH7||1.2.1.47||1.2.1.3||1.2.1.19||ALDH4||ALDH9A1||TMABADH||4-trimethylaminobutyraldehyde dehydrogenase||R-aminobutyraldehyde dehydrogenase||gamma-aminobutyraldehyde dehydrogenase||aldehyde dehydrogenase (NAD+)||aldehyde dehydrogenase E3 isozyme||aldehyde dehydrogenase 9 family, member A1||aldehyde dehydrogenase family 9 member A1||ALDEHYDE DEHYDROGENASE, FAMILY 9, SUBFAMILY A, MEMBER 1||	223	NM_000696	NP_000687	1	1q23.1		molecular function|1-pyrroline dehydrogenase activity|IEA|GO:0033737|GOA|na//molecular function|3-chloroallyl aldehyde dehydrogenase activity|TAS|GO:0004028|GOA|na//molecular function|4-trimethylammoniobutyraldehyde dehydrogenase activity|IBA|GO:0047105|GOA|na//molecular function|NAD binding|IEA|GO:0051287|GOA|na//molecular function|aldehyde dehydrogenase (NAD) activity|IDA|GO:0004029|GOA|2925663…	converts gamma-trimethylaminobutyraldehyde into gamma- butyrobetaine. catalyzes the irreversible oxidation of a broad range of aldehydes to the corresponding acids in an nad-dependent reaction. {eco:0000269|pubmed:10702312}.	cytoplasm {eco:0000250}.	P49189|B9EKV4
ENSG00000189366	ALG1L	7	14	8	5	2	3	1.3592	0.0132132	Yes	Up regulated	Hs.591299	ALG1, chitobiosyldiphosphodolichol beta-mannosyltransferase-like	||ALG1L||ALG1L1||beta-1,4-mannosyltransferase-like||ALG1, chitobiosyldiphosphodolichol beta-mannosyltransferase-like||asparagine-linked glycosylation 1-like 1||putative glycosyltransferase ALG1-like isoform 1||putative glycosyltransferase ALG1-like isoform 2||	200810	NM_001015050	NP_001182152	3	3q21.2		molecular function|mannosyltransferase activity|IBA|GO:0000030|GOA|na//biological process|mannosylation|IBA|GO:0097502|GOA|na//biological process|protein glycosylation|IBA|GO:0006486|GOA|na//cellular component|endoplasmic reticulum|IBA|GO:0005783|GOA|na	putative glycosyltransferase. {eco:0000250}.		Q6GMV1|A0A087WZJ8
ENSG00000136383	ALPK3	15	12	7	8	6	1	1.01448	0.0387984	Yes	Up regulated	Hs.459183	alpha-kinase 3	||MIDORI||MAK||ALPK3||muscle alpha-kinase||Alpha-kinase 3||alpha-protein kinase 3||muscle alpha-protein kinase||myocyte induction differentiation originator||	57538	NM_020778	NP_065829	15	15q25.2		molecular function|ATP binding|IEA|GO:0005524|GOA|na//molecular function|protein serine/threonine kinase activity|IEA|GO:0004674|GOA|na//biological process|heart development|ISS|GO:0007507|GOA|na//biological process|protein phosphorylation|IEA|GO:0006468|GOA|na//cellular component|nucleus|ISS|GO:0005634|GOA|na	kinase that recognizes phosphorylation sites in which the surrounding peptides have an alpha-helical conformation. plays a role in cardiomyocyte differentiation (by similarity). {eco:0000250}.	nucleus {eco:0000250}.	Q96L96
ENSG00000174876	AMY1B	17	18	14	5	4	2	1.97377	7.18e-06	Yes	Up regulated	Hs.599274	amylase, alpha 1B (salivary)		277	NM_001008218	NP_001008219	1	1p21		molecular function|alpha-amylase activity|IEA|GO:0004556|GOA|na//molecular function|metal ion binding|IEA|GO:0046872|GOA|na//molecular function|protein binding|IPI|GO:0005515|GOA|16203048//biological process|carbohydrate metabolic process|IEA|GO:0005975|GOA|na//biological process|digestion|TAS|GO:0007586|GOA|2423416//cellular component|extracellular exosome|IDA|GO:0070062|GOA|19199708//cellular c…		secreted.	P04745
ENSG00000151150	ANK3	14	15	10	5	4	6	1.21267	0.0062198	Yes	Up regulated	Hs.499725	ankyrin 3, node of Ranvier (ankyrin G)	||ANKYRIN-G||ANK3||MRT37||ankyrin G119||ankyrin-3 isoform 2||ankyrin-3 isoform 3||ankyrin-3 isoform 1||ankyrin-3 isoform 4||ankyrin 3, node of Ranvier (ankyrin G)||	288	NM_001149	NP_066267	10	10q21		molecular function|cadherin binding|ISS|GO:0045296|GOA|na//molecular function|cytoskeletal protein binding|ISS|GO:0008092|GOA|21223964//molecular function|ion channel binding|ISS|GO:0044325|GOA|na//molecular function|protein binding|IPI|GO:0005515|GOA|15231748//molecular function|protein binding, bridging|ISS|GO:0030674|GOA|na//molecular function|spectrin binding|ISS|GO:0030507|GOA|na//molecular …	isoform 5: may be part of a golgi-specific membrane cytoskeleton in association with beta-spectrin. {eco:0000305|pubmed:17974005}.	isoform 5: cytoplasm, cytoskeleton {eco:0000269|pubmed:8666667}. golgi apparatus {eco:0000269|pubmed:8666667}.	Q12955|Q8NAK2
ENSG00000165887	ANKRD2	20	19	29	5	8	7	1.60023	7.69e-06	Yes	Up regulated	Hs.73708	ankyrin repeat domain 2 (stretch responsive muscle)	||ARPP||ANKRD2||skeletal muscle ankyrin repeat protein||ankyrin repeat domain-containing protein 2 isoform d||Ankyrin repeat domain 2 (stretch responsive muscle)||ankyrin repeat domain-containing protein 2 isoform a||ankyrin repeat domain-containing protein 2 isoform b||ankyrin repeat domain-containing protein 2 isoform c||ANKYRIN REPEAT PROTEIN WITH PEST MOTIF AND PROLINE-RICH REGION||	26287	NM_001129981	NP_065082	10	10q23		molecular function|RNA polymerase II sequence-specific DNA binding transcription factor binding|IDA|GO:0061629|GOA|24434510//molecular function|protein kinase B binding|IPI|GO:0043422|GOA|21737686//molecular function|structural constituent of muscle|NAS|GO:0008307|GOA|11444853//molecular function|titin binding|IBA|GO:0031432|GOA|na//biological process|muscle contraction|NAS|GO:0006936|GOA|1087337…	functions as a negative regulator of myocyte differentiation. may interact with both sarcoplasmic structural proteins and nuclear proteins to regulate gene expression during muscle development and in response to muscle stress. {eco:0000269|pubmed:21737686, eco:0000269|pubmed:22016770}.	cytoplasm, myofibril, sarcomere, i band {eco:0000250}. cytoplasm, cytosol. nucleus. nucleus, pml body. note=in the sarcoplasm of differentiated striated muscle cells, where it is cytosolic and enriched in the i band. in nucleus and pml bodies of proliferating and undifferentiated myoblasts. associates with the euchromatin in the nucleus of myocytes upon muscle stress.	Q9GZV1
ENSG00000276203	ANKRD20A3	5	8	14	3	2	5	1.25479	0.0261203	Yes	Up regulated	Hs.632663	ankyrin repeat domain 20 family, member A3	||ANKRD20A3||ankyrin repeat domain 20A-related||ankyrin repeat domain-containing protein 20A3||ankyrin repeat domain 20 family, member A3||	441425	NM_001012419	NP_001012419	9	9p12					Q5VUR7|B2RTT7
ENSG00000011426	ANLN	1681	1725	1620	2922	3129	3533	-1.07325	3.12e-30	Yes	Down regulated	Hs.62180	anillin, actin binding protein	||FSGS8||Scraps||ANLN||Anillin, actin binding protein||actin-binding protein anillin isoform 1||actin-binding protein anillin isoform 3||actin-binding protein anillin isoform 2||	54443	NM_001284301	NP_061155	7	7p15-p14		molecular function|actin binding|IDA|GO:0003779|GOA|10931866//molecular function|protein binding|IPI|GO:0005515|GOA|25416956//biological process|glomerular visceral epithelial cell migration|IMP|GO:0090521|GOA|24676636//biological process|hematopoietic progenitor cell differentiation|IEA|GO:0002244|GOA|na//biological process|mitotic cytokinesis|IDA|GO:0000281|GOA|10931866//biological process|mito…	required for cytokinesis (pubmed:16040610). essential for the structural integrity of the cleavage furrow and for completion of cleavage furrow ingression. may play a significant role in podocyte cell migration (pubmed:24676636). {eco:0000269|pubmed:10931866, eco:0000269|pubmed:12479805, eco:0000269|pubmed:15496454, eco:0000269|pubmed:16040610, eco:0000269|pubmed:16357138, eco:0000269|pubmed:2467…	nucleus. cytoplasm, cytoskeleton. cytoplasm, cell cortex. note=mainly found in the nucleus during interphase. colocalizes with cortical f-actin upon nuclear envelope breakdown in mitosis and subsequently concentrates in the area of the prospective contractile ring in anaphase. this pattern persists until telophase, when the protein becomes concentrated in the midbody.	Q9NQW6|A0A024RA49|A8K5D9
ENSG00000213406	ANXA2P1	3	4	5	5	9	11	-1.17967	0.0215588	Yes	Down regulated	Hs.546235	annexin A2 pseudogene 1	||ANX2P1||ANXA2P1||ANX2L1||LPC2A||annexin A2 pseudogene 1||	303			4	4q31.3
ENSG00000143412	ANXA9	21	13	9	6	5	7	1.09857	0.0121661	Yes	Up regulated	Hs.3346	annexin A9	||annexin-9||pemphaxin||ANXA9||annexin-31||annexin XXXI||annexin A9||ANX31, FORMERLY||ANNEXIN 31, FORMERLY||	8416	NM_003568	NP_003559	1	1q21		molecular function|acetylcholine receptor activity|IDA|GO:0015464|GOA|10899159//molecular function|calcium ion binding|IEA|GO:0005509|GOA|na//molecular function|calcium-dependent phospholipid binding|IEA|GO:0005544|GOA|na//molecular function|phosphatidylserine binding|IDA|GO:0001786|GOA|12832069//molecular function|phospholipid binding|IDA|GO:0005543|GOA|10899159//molecular function|protein bindi…	low affinity receptor for acetylcholine known to be targeted by disease-causing pemphigus vulgaris antibodies in keratinocytes. {eco:0000269|pubmed:10899159}.		O76027
ENSG00000131480	AOC2	23	18	26	13	5	12	1.00329	0.00230074	Yes	Up regulated	Hs.143102	amine oxidase, copper containing 2 (retina-specific)	||DAO2||1.4.3.21||AOC2||SSAO||RAO||semicarbazide-sensitive amine oxidase||RETINA-SPECIFIC AMINE OXIDASE||AMINE OXIDASE, COPPER-CONTAINING, 2||Amine oxidase, copper containing 2 (retina-specific)||retina-specific copper amine oxidase isoform b precursor||retina-specific copper amine oxidase isoform a precursor||	314	NM_001158	NP_033720	17	17q21		molecular function|aliphatic-amine oxidase activity|IEA|GO:0052595|GOA|na//molecular function|aminoacetone:oxygen oxidoreductase(deaminating) activity|IEA|GO:0052594|GOA|na//molecular function|copper ion binding|IEA|GO:0005507|GOA|na//molecular function|electron carrier activity|TAS|GO:0009055|GOA|9119395//molecular function|phenethylamine:oxygen oxidoreductase (deaminating) activity|IEA|GO:00525…	has a monoamine oxidase activity with substrate specificity for 2-phenylethylamine and tryptamine. may play a role in adipogenesis. may be a critical modulator of signal transmission in retina. {eco:0000269|pubmed:17400359, eco:0000269|pubmed:19588076}.	isoform 2: cytoplasm. note=either not translocated to the plasma membrane or below detection level.	O75106
ENSG00000230948	AP001331.1	7	8	15	2	1	4	1.89848	0.000487454	Yes	Up regulated	Data not found
ENSG00000077420	APBB1IP	53	71	67	26	22	30	1.14207	2.8e-08	Yes	Up regulated	Hs.310421	amyloid beta (A4) precursor protein-binding, family B, member 1 interacting protein	||PREL-1||RARP1||INAG1||APBB1IP||RARP-1||RIAM||PREL1||Rap1-interacting adaptor molecule||rap1-GTP-interacting adapter molecule||APBB1-interacting protein 1||Rap1-GTP-interacting adaptor molecule||proline-rich protein 73||proline-rich EVH1 ligand 1||proline rich EVH1 ligand 1||retinoic acid-responsive proline-rich protein 1||amyloid beta A4 precursor protein-binding family B member 1-interacting p…	54518	NM_019043	NP_061916	10	10p12.1		molecular function|protein binding|IPI|GO:0005515|GOA|24705354//biological process|blood coagulation|TAS|GO:0007596|GOA|na//biological process|platelet activation|TAS|GO:0030168|GOA|na//biological process|signal transduction|IEA|GO:0007165|GOA|na//cellular component|cytoskeleton|IEA|GO:0005856|GOA|na//cellular component|cytosol|TAS|GO:0005829|GOA|na//cellular component|focal adhesion|IEA|GO:00059…	appears to function in the signal transduction from ras activation to actin cytoskeletal remodeling. suppresses insulin- induced promoter activities through ap1 and sre. mediates rap1- induced adhesion. {eco:0000269|pubmed:14530287, eco:0000269|pubmed:15469846}.	cell membrane {eco:0000250}; peripheral membrane protein {eco:0000250}. cell projection, lamellipodium {eco:0000250}. cell junction, focal adhesion {eco:0000250}. cytoplasm, cytoskeleton {eco:0000250}. note=colocalizes with ena/vasp proteins at lamellipodia tips and focal adhesions, and f- actin at the leading edge. at the membrane surface, associates, via the ph domain, preferentially with the i…	Q7Z5R6
ENSG00000166181	API5	288	310	366	722	776	828	-1.42041	1.14e-50	Yes	Down regulated	Hs.435771	apoptosis inhibitor 5	||FIF||AAC11||AAC-11||API5||Apoptosis inhibitor 5||migration-inducing protein MIG8||antiapoptosis clone 11 protein||apoptosis inhibitor 5 isoform b||apoptosis inhibitor 5 isoform a||cell migration-inducing gene 8 protein||apoptosis inhibitor 5 isoform d||apoptosis inhibitor 5 isoform c||fibroblast growth factor 2-interacting factor 2||	8539	NM_001142930	NP_006586	11	11p11.2		molecular function|fibroblast growth factor binding|IPI|GO:0017134|GOA|11075807//molecular function|poly(A) RNA binding|IDA|GO:0044822|GOA|22658674//molecular function|protein binding|IPI|GO:0005515|GOA|19387494//biological process|apoptotic process|IEA|GO:0006915|GOA|na//biological process|negative regulation of apoptotic process|IMP|GO:0043066|GOA|11075807//biological process|negative regulatio…	antiapoptotic factor that may have a role in protein assembly. negatively regulates acin1. by binding to acin1, it suppresses acin1 cleavage from casp3 and acin1-mediated dna fragmentation. also known to efficiently suppress e2f1-induced apoptosis. its depletion enhances the cytotoxic action of the chemotherapeutic drugs. {eco:0000269|pubmed:10780674, eco:0000269|pubmed:17112319, eco:0000269|pubm…	isoform 3: cytoplasm.	Q9BZZ5|B4DDR3
ENSG00000128284	APOL3	25	23	27	9	5	13	1.31585	3.42e-05	Yes	Up regulated	Hs.474737	apolipoprotein L, 3	||CG12_1||APOLIII||CG121||APOL3||apoL-III||apolipoprotein L-III||apolipoprotein L, 3||TNF-inducible protein CG12-1||apolipoprotein L3 isoform 3||apolipoprotein L3 isoform 1||	80833	NM_014349	NP_663617	22	22q13.1		molecular function|lipid binding|IEA|GO:0008289|GOA|na//molecular function|lipid transporter activity|TAS|GO:0005319|GOA|10233894//molecular function|signal transducer activity|IMP|GO:0004871|GOA|12761501//biological process|inflammatory response|TAS|GO:0006954|GOA|10233894//biological process|lipid transport|IEA|GO:0006869|GOA|na//biological process|lipoprotein metabolic process|IEA|GO:0042157|G…	may affect the movement of lipids in the cytoplasm or allow the binding of lipids to organelles.	cytoplasm {eco:0000305}.	O95236|A0A024R1G6
ENSG00000089820	ARHGAP4	12	9	9	5	2	4	1.27324	0.0120902	Yes	Up regulated	Hs.701324	Rho GTPase activating protein 4	||ARHGAP4||RGC1||p115||SrGAP4||RhoGAP4||Rho-GAP hematopoietic protein C1||rho-type GTPase-activating protein 4||GTPase-ACTIVATING PROTEIN, RHO, 4||RHO GAP HEMATOPOIETIC PROTEIN C1||Rho GTPase activating protein 4||rho GTPase-activating protein 4 isoform 2||rho GTPase-activating protein 4 isoform 1||	393	NM_001164741	NP_001657	X	Xq28		molecular function|GTPase activator activity|IEA|GO:0005096|GOA|na//molecular function|Rac GTPase binding|IBA|GO:0048365|GOA|na//molecular function|SH3/SH2 adaptor activity|TAS|GO:0005070|GOA|8570618//molecular function|protein binding|IPI|GO:0005515|GOA|16417406//biological process|Rho protein signal transduction|TAS|GO:0007266|GOA|8570618//biological process|apoptotic signaling pathway|TAS|GO:0…	inhibitory effect on stress fiber organization. may down-regulate rho-like gtpase in hematopoietic cells.	cytoplasm. note=just below the plasma membrane.	P98171
ENSG00000177917	ARL6IP6	54	51	64	228	213	224	-2.12336	3.74e-57	Yes	Down regulated	Hs.643580	ADP-ribosylation factor-like 6 interacting protein 6	||FLAF1||PRPF40A||HYPA||FNBP3||HIP-10||FBP-11||HIP10||NY-REN-6 antigen||huntingtin-interacting protein 10||Huntingtin-interacting protein A||formin-binding protein 11||FORMIN-BINDING PROTEIN 3||Fas-ligand associated factor 1||formin binding protein 3||renal carcinoma antigen NY-REN-6||FBP11, MOUSE, HOMOLOG OF||fas ligand-associated factor 1||huntingtin yeast partner A||pre-mRNA-processing factor …	151188	NM_152522	NP_689735	2	2q23.3		cellular component|integral component of membrane|IEA|GO:0016021|GOA|na		membrane {eco:0000305}; multi-pass membrane protein {eco:0000305}.	Q8N6S5|B3KMZ5
ENSG00000128989	ARPP19	510	521	636	1069	1094	1292	-1.19929	2.22e-38	Yes	Down regulated	Hs.512908	cAMP-regulated phosphoprotein, 19kDa	||ARPP-19||ARPP19||ARPP16||ENSAL||ARPP-16||cAMP-regulated phosphoprotein, 19kDa||cAMP-regulated phosphoprotein 19||CYCLIC AMP-REGULATED PHOSPHOPROTEIN, 19-KD||cyclic AMP phosphoprotein, 19 kD||cAMP-REGULATED PHOSPHOPROTEIN, 19-KD cAMP-REGULATED PHOSPHOPROTEIN, 16-KD||	10776	NM_001306191	NP_006619	15	15q21.2		molecular function|phosphatase inhibitor activity|ISS|GO:0019212|GOA|na//molecular function|potassium channel regulator activity|IDA|GO:0015459|GOA|9653196//molecular function|protein phosphatase 2A binding|ISS|GO:0051721|GOA|na//molecular function|protein phosphatase inhibitor activity|IEA|GO:0004864|GOA|na//molecular function|protein phosphatase type 2A regulator activity|ISS|GO:0008601|GOA|na/…	protein phosphatase inhibitor that specifically inhibits protein phosphatase 2a (pp2a) during mitosis. when phosphorylated at ser-62 during mitosis, specifically interacts with ppp2r2d (pr55-delta) and inhibits its activity, leading to inactivation of pp2a, an essential condition to keep cyclin-b1-cdk1 activity high during m phase. may indirectly enhance gap-43 expression. {eco:0000269|pubmed:211…	cytoplasm {eco:0000250}.	P56211|H3BMD8|A0A024R5U3
ENSG00000140450	ARRDC4	220	233	230	101	108	98	1.00464	2.2e-16	Yes	Up regulated	Hs.6093	arrestin domain containing 4	||ARRDC4||Arrestin domain containing 4||arrestin domain-containing protein 4||	91947	NM_183376	NP_899232	15	15q26.3		biological process|positive regulation of ubiquitin-protein transferase activity|IPI|GO:0051443|GOA|23236378//cellular component|endosome|IDA|GO:0005768|GOA|23236378//cellular component|plasma membrane|IDA|GO:0005886|GOA|23236378			Q8NCT1|A0A024RC80|A8K2F6
ENSG00000162772	ATF3	93	83	99	45	39	39	1.01054	7.33e-10	Yes	Up regulated	Hs.460	activating transcription factor 3	||ATF3||cAMP-dependent transcription factor ATF-3||Activating transcription factor 3||cyclic AMP-dependent transcription factor ATF-3 isoform 1||cyclic AMP-dependent transcription factor ATF-3 isoform 3||cyclic AMP-dependent transcription factor ATF-3 isoform 5||cyclic AMP-dependent transcription factor ATF-3 isoform 2||	467	NM_001030287	NP_001665	1	1q32.3		molecular function|RNA polymerase II core promoter proximal region sequence-specific DNA binding|IEA|GO:0000978|GOA|na//molecular function|RNA polymerase II core promoter proximal region sequence-specific DNA binding transcription factor activity involved in negative regulation of transcription|IEA|GO:0001078|GOA|na//molecular function|RNA polymerase II regulatory region sequence-specific DNA bin…	this protein binds the camp response element (cre) (consensus: 5'-gtgacgt[ac][ag]-3'), a sequence present in many viral and cellular promoters. represses transcription from promoters with atf sites. it may repress transcription by stabilizing the binding of inhibitory cofactors at the promoter. isoform 2 activates transcription presumably by sequestering inhibitory cofactors away from the promote…	nucleus {eco:0000255|prosite- prorule:pru00978, eco:0000269|pubmed:12034827}.	P18847
ENSG00000064270	ATP2C2	13	7	15	2	5	5	1.37015	0.00597388	Yes	Up regulated	Hs.6168	ATPase, Ca++ transporting, type 2C, member 2	||SPCA2||KIAA0703||ATP2C2||3.6.3.8||ATPase 2C2||secretory pathway Ca(2+)-ATPase 2||SECRETORY PATHWAY Ca(2+) ATPase 2||secretory pathway calcium ATPase 2||ATPase, Ca(2+)-TRANSPORTING, TYPE 2C, MEMBER 2||ATPase, Ca++ transporting, type 2C, member 2||calcium-transporting ATPase type 2C member 2 isoform 2||calcium-transporting ATPase type 2C member 2 isoform 3||calcium-transporting ATPase type 2C mem…	9914	NM_001286527	NP_055676	16	16q24.1		molecular function|ATP binding|IEA|GO:0005524|GOA|na//molecular function|calcium-transporting ATPase activity|IEA|GO:0005388|GOA|na//molecular function|metal ion binding|IEA|GO:0046872|GOA|na//molecular function|protein binding|IPI|GO:0005515|GOA|20887894//biological process|calcium ion transmembrane transport|IEA|GO:0070588|GOA|na//biological process|ion transmembrane transport|TAS|GO:0034220|GO…	this magnesium-dependent enzyme catalyzes the hydrolysis of atp coupled with the transport of calcium. {eco:0000250}.	membrane {eco:0000305}; multi-pass membrane protein {eco:0000305}.	O75185|A0A0A0MSP0|B3KR57
ENSG00000071553	ATP6AP1	1414	1280	1543	3034	2821	3213	-1.24718	1.23e-46	Yes	Down regulated	Hs.6551	ATPase, H+ transporting, lysosomal accessory protein 1	||3.6.3.14||ATP6AP1||VATPS1||ATP6S1||XAP3||16A||ATP6IP1||CF2||H-ATPase subunit||protein XAP-3||V-ATPase subunit S1||V-ATPase Ac45 subunit||V-ATPase S1 accessory protein||VACUOLAR ATPase SUBUNIT 1||vacuolar proton pump subunit S1||V-type proton ATPase subunit S1 precursor||ATPase, H+ transporting, lysosomal accessory protein 1||ATPase, H+ TRANSPORTING, LYSOSOMAL, ACCESSORY PROTEIN 1||ATPase, H+ tr…	537	NM_001183	NP_001174	X	Xq28		molecular function|ATP binding|IEA|GO:0005524|GOA|na//molecular function|Rab GTPase binding|ISS|GO:0017137|GOA|na//molecular function|proton-transporting ATP synthase activity, rotational mechanism|IEA|GO:0046933|GOA|na//molecular function|proton-transporting ATPase activity, rotational mechanism|IEA|GO:0046961|GOA|na//molecular function|transporter activity|TAS|GO:0005215|GOA|8733135//biological…	vacuolar atpase is responsible for acidifying a variety of intracellular compartments in eukaryotic cells. {eco:0000250}.	vacuole membrane {eco:0000250}; single-pass membrane protein {eco:0000250}.	Q15904
ENSG00000105929	ATP6V0A4	19	29	20	3	3	7	2.21272	4.39e-08	Yes	Up regulated	Hs.98967	ATPase, H+ transporting, lysosomal V0 subunit a4	||3.6.3.14||STV1||RTA1C||ATP6N1B||VPH1||RTADR||RDRTA2||VPP2||ATP6V0A4||ATP6N2||V-ATPase 116 kDa||VACUOLAR PROTEIN PUMP, SUBUNIT 2||vacuolar proton pump, subunit 2||ATPase, H+ transporting, lysosomal V0 subunit a4||vacuolar proton pump 116 kDa accessory subunit||H(+)-transporting two-sector ATPase, noncatalytic accessory protein 1B||ATPase, H+ TRANSPORTING, LYSOSOMAL, NONCATALYTIC ACCESSORY PROTEI…	50617	NM_020632	NP_570856	7	7q34		molecular function|ATPase binding|IPI|GO:0051117|GOA|17360703//molecular function|protein binding|IPI|GO:0005515|GOA|12649290//molecular function|proton-transporting ATPase activity, rotational mechanism|IBA|GO:0046961|GOA|na//biological process|ATP hydrolysis coupled proton transport|IEA|GO:0015991|GOA|na//biological process|ATP synthesis coupled proton transport|IBA|GO:0015986|GOA|na//biologica…	part of the proton channel of the v-atpase that is involved in normal vectorial acid transport into the urine by the kidney. {eco:0000250}.	apical cell membrane; multi-pass membrane protein. note=present at high density almost exclusively on the apical surface of alpha-intercalated cells in the cortical collecting ducts of the distal nephron.	A0A024R791|Q9HBG4
ENSG00000172232	AZU1	5	7	10	10	12	20	-1.06542	0.00824653	Yes	Down regulated	Hs.72885	azurocidin 1	||AZU1||HUMAZUR||AZAMP||NAZC||HBP||Azurocidin 1||heparin-binding protein||neutrophil azurocidin||azurocidin preproprotein||CATIONIC ANTIMICROBIAL PROTEIN-37||cationic antimicrobial protein CAP37||cationic antimicrobial protein 37||	566	NM_001700	NP_001691	19	19p13.3		molecular function|heparin binding|NAS|GO:0008201|GOA|11994286//molecular function|serine-type endopeptidase activity|IBA|GO:0004252|GOA|na//molecular function|toxic substance binding|NAS|GO:0015643|GOA|10534120//biological process|cellular extravasation|NAS|GO:0045123|GOA|11861296//biological process|defense response to Gram-negative bacterium|TAS|GO:0050829|GOA|12465046//biological process|glia…	this is a neutrophil granule-derived antibacterial and monocyte- and fibroblast-specific chemotactic glycoprotein. binds heparin. the cytotoxic action is limited to many species of gram- negative bacteria; this specificity may be explained by a strong affinity of the very basic n-terminal half for the negatively charged lipopolysaccharides that are unique to the gram-negative bacterial outer enve…	cytoplasmic granule. note=cytoplasmic granules of neutrophils.	P20160
ENSG00000172318	B3GALT1	57	65	66	17	23	24	1.40254	6.65e-12	Yes	Up regulated	Hs.735833	UDP-Gal:betaGlcNAc beta 1,3-galactosyltransferase, polypeptide 1	||beta3Gal-T1||2.4.1.179||B3GALT1||beta-3-galt1||beta3GalT1||beta-1,3-GalTase 1||BETA-3-GALACTOSYLTRANSFERASE 1||UDP-galactose:beta-N-acetyl-glucosamine-beta-1,3-galactosyltransferase 1||UDP-GAL:BETA-GlcNAc BETA-1,3-GALACTOSYLTRANSFERASE, POLYPEPTIDE 1||UDP-Gal:betaGlcNAc beta 1,3-galactosyltransferase, polypeptide 1||	8708	NM_020981	NP_066191	2	2q24.3		molecular function|UDP-galactose:beta-N-acetylglucosamine beta-1,3-galactosyltransferase activity|IDA|GO:0008499|GOA|9582303//biological process|oligosaccharide biosynthetic process|IEA|GO:0009312|GOA|na//biological process|protein glycosylation|IDA|GO:0006486|GOA|9582303//biological process|protein glycosylation|IEA|GO:0006486|GOA|na//cellular component|Golgi membrane|IEA|GO:0000139|GOA|na//cell…	beta-1,3-galactosyltransferase that transfers galactose from udp-galactose to substrates with a terminal beta-n- acetylglucosamine (beta-glcnac) residue. involved in the biosynthesis of the carbohydrate moieties of glycolipids and glycoproteins. inactive towards substrates with terminal alpha-n- acetylglucosamine (alpha-glcnac) or alpha-n-acetylgalactosamine (alpha-galnac) residues. {eco:0000269|…	golgi apparatus membrane {eco:0000305}; single-pass type ii membrane protein {eco:0000305}.	Q9Y5Z6
ENSG00000171791	BCL2	114	133	118	38	30	44	1.55711	3.64e-20	Yes	Up regulated	Hs.150749	B-cell CLL/lymphoma 2	||PPP1R50||BCL2||B-cell CLL/lymphoma 2||apoptosis regulator Bcl-2 beta isoform||apoptosis regulator Bcl-2 alpha isoform||protein phosphatase 1, regulatory subunit 50||ONCOGENE B-CELL LEUKEMIA 2 LEUKEMIA/LYMPHOMA, B-CELL, 2||	596	NM_000633	NP_000648	18	18q21.3		molecular function|BH3 domain binding|IPI|GO:0051434|GOA|9111042//molecular function|channel activity|IDA|GO:0015267|GOA|9219694//molecular function|channel inhibitor activity|IDA|GO:0016248|GOA|9219694//molecular function|identical protein binding|IPI|GO:0042802|GOA|18835031//molecular function|protease binding|IDA|GO:0002020|GOA|10620603//molecular function|protein binding|IPI|GO:0005515|GOA|10…	suppresses apoptosis in a variety of cell systems including factor-dependent lymphohematopoietic and neural cells. regulates cell death by controlling the mitochondrial membrane permeability. appears to function in a feedback loop system with caspases. inhibits caspase activity either by preventing the release of cytochrome c from the mitochondria and/or by binding to the apoptosis-activating fac…	mitochondrion outer membrane {eco:0000269|pubmed:2250705}; single-pass membrane protein {eco:0000269|pubmed:2250705}. nucleus membrane {eco:0000269|pubmed:2250705}; single-pass membrane protein {eco:0000269|pubmed:2250705}. endoplasmic reticulum membrane {eco:0000269|pubmed:2250705}; single-pass membrane protein {eco:0000269|pubmed:2250705}.	P10415|A0A024R2B3|A0A024R2C4
ENSG00000140379	BCL2A1	10	6	8	1	3	3	1.58238	0.0112706	Yes	Up regulated	Hs.227817	BCL2-related protein A1	||HBPA1||bcl2-L-5||BCL2L5||ACC-1||GRS||ACC-2||BCL2A1||protein BFL-1||BCL2-RELATED GENE BFL1||bcl-2-like protein 5||BCL2-related protein A1||hemopoietic-specific early response protein||hematopoietic BCL2-related protein A1||bcl-2-related protein A1 isoform 2||bcl-2-related protein A1 isoform 1||	597	NM_001114735	NP_004040	15	15q24.3		molecular function|BH domain binding|IEA|GO:0051400|GOA|na//molecular function|protein binding|IPI|GO:0005515|GOA|10753914//molecular function|protein heterodimerization activity|IBA|GO:0046982|GOA|na//molecular function|protein homodimerization activity|IBA|GO:0042803|GOA|na//biological process|extrinsic apoptotic signaling pathway in absence of ligand|IBA|GO:0097192|GOA|na//biological process|i…	retards apoptosis induced by il-3 deprivation. may function in the response of hemopoietic cells to external signals and in maintaining endothelial survival during infection (by similarity). {eco:0000250}.	cytoplasm.	Q16548
ENSG00000165626	BEND7	9	7	8	17	19	11	-1.10693	0.00463022	Yes	Down regulated	Hs.498740	BEN domain containing 7	||C10orf30||BEND7||BEN domain containing 7||BEN domain-containing protein 7 isoform 2||BEN domain-containing protein 7 isoform 1||	222389	NM_001100912	NP_689964	10	10p13		molecular function|protein binding|IPI|GO:0005515|GOA|16189514//cellular component|extracellular exosome|IDA|GO:0070062|GOA|19056867			Q8N7W2
ENSG00000023445	BIRC3	33	39	33	48	63	90	-1.07265	8.97e-07	Yes	Down regulated	Hs.127799	baculoviral IAP repeat containing 3	||IAP-1||CIAP2||HAIP1||HIAP1||RNF49||c-IAP2||MALT2||BIRC3||apoptosis inhibitor 2||RING finger protein 49||mammalian IAP homolog C||baculoviral IAP repeat-containing 3||MIHC API2/MALT1 FUSION GENE||TNFR2-TRAF signaling complex protein||TNFR2-TRAF-signaling complex protein 1||baculoviral IAP repeat containing 3||baculoviral IAP repeat-containing protein 3||inhibitor of apoptosis protein 1||	330	NM_001165	NP_892007	11	11q22		molecular function|cysteine-type endopeptidase inhibitor activity involved in apoptotic process|IBA|GO:0043027|GOA|na//molecular function|ligase activity|IEA|GO:0016874|GOA|na//molecular function|protein binding|IPI|GO:0005515|GOA|11907583//molecular function|ubiquitin-protein transferase activity|IDA|GO:0004842|GOA|16395405//molecular function|zinc ion binding|IEA|GO:0008270|GOA|na//biological p…	multi-functional protein which regulates not only caspases and apoptosis, but also modulates inflammatory signaling and immunity, mitogenic kinase signaling and cell proliferation, as well as cell invasion and metastasis. acts as an e3 ubiquitin- protein ligase regulating nf-kappa-b signaling and regulates both canonical and non-canonical nf-kappa-b signaling by acting in opposite directions: act…	cytoplasm {eco:0000269|pubmed:15665297}. nucleus {eco:0000269|pubmed:15665297}.	Q13489
ENSG00000101144	BMP7	92	111	103	173	188	197	-1.01288	4.31e-16	Yes	Down regulated	Hs.473163	bone morphogenetic protein 7	||OP-1||BMP7||OP1||osteogenic protein 1||Bone morphogenetic protein 7||bone morphogenetic protein 7 precursor||	655	NM_001719	NP_001710	20	20q13		molecular function|BMP receptor binding|IBA|GO:0070700|GOA|na//molecular function|cytokine activity|IBA|GO:0005125|GOA|na//molecular function|growth factor activity|IEA|GO:0008083|GOA|na//molecular function|heparin binding|IEA|GO:0008201|GOA|na//molecular function|protein binding|IPI|GO:0005515|GOA|18184661//molecular function|transforming growth factor beta receptor binding|IBA|GO:0005160|GOA|na…	induces cartilage and bone formation. may be the osteoinductive factor responsible for the phenomenon of epithelial osteogenesis. plays a role in calcium regulation and bone homeostasis.	secreted.	P18075|A8K571
ENSG00000078725	BRINP1	24	24	24	11	10	9	1.10658	0.000344441	Yes	Up regulated	Hs.532316	bone morphogenetic protein/retinoic acid inducible neural-specific 1	||DBC1||FAM5A||BRINP1||DBCCR1||Deleted in bladder cancer 1||BMP/retinoic acid-inducible neural-specific protein 1 precursor||deleted in bladder cancer protein 1||bone morphogenic protein/retinoic acid inducible neural-specific 1||BONE MORPHOGENETIC PROTEIN/RETINOIC ACID-INDUCIBLE NEURAL-SPECIFIC PROTEIN 1||bone morphogenetic protein/retinoic acid inducible neural-specific 1||bA574M5.1 (deleted in…	1620	NM_014618	NP_055433	9	9q32-q33		molecular function|protein binding|IPI|GO:0005515|GOA|12442002//biological process|cell cycle arrest|IEA|GO:0007050|GOA|na//biological process|cell death|IDA|GO:0008219|GOA|14712213//biological process|cellular response to retinoic acid|IEA|GO:0071300|GOA|na//biological process|negative regulation of cell cycle|IDA|GO:0045786|GOA|11420708//biological process|negative regulation of mitotic cell cy…	inhibits cell proliferation by negative regulation of the g1/s transition. mediates cell death which is not of the classical apoptotic type and regulates expression of components of the plasminogen pathway. {eco:0000269|pubmed:11420708, eco:0000269|pubmed:14712213, eco:0000269|pubmed:16369496}.	cytoplasm {eco:0000269|pubmed:11420708}.	O60477
ENSG00000130303	BST2	773	738	897	131	92	112	2.69369	7.88e-117	Yes	Up regulated	Hs.118110	bone marrow stromal cell antigen 2	||TETHERIN||NPC-A-7||BST2||BST-2||CD317 ANTIGEN||HM1.24 antigen||Bone marrow stromal cell antigen 2||bone marrow stromal antigen 2 precursor||	684	NM_004335	NP_004326	19	19p13.1		molecular function|metalloendopeptidase inhibitor activity|IDA|GO:0008191|GOA|22065321//molecular function|poly(A) RNA binding|IDA|GO:0044822|GOA|22658674//molecular function|protein binding|IPI|GO:0005515|GOA|19564354//molecular function|protein homodimerization activity|IPI|GO:0042803|GOA|20399176//molecular function|signal transducer activity|IMP|GO:0004871|GOA|12761501//biological process|B c…	ifn-induced antiviral host restriction factor which efficiently blocks the release of diverse mammalian enveloped viruses by directly tethering nascent virions to the membranes of infected cells. acts as a direct physical tether, holding virions to the cell membrane and linking virions to each other. the tethered virions can be internalized by endocytosis and subsequently degraded or they can rem…	golgi apparatus, trans-golgi network. cell membrane; single-pass type ii membrane protein. cell membrane; lipid-anchor, gpi-anchor. late endosome. membrane raft. cytoplasm. apical cell membrane {eco:0000250}. note=shuttles between the cell membrane, where it is present predominantly in membrane/lipid rafts, and the trans-golgi network. hiv-1 vpu and hiv-2 env can target it to the trans-golgi netw…	Q10589|A0A024R7H5
ENSG00000222009	BTBD19	70	63	62	24	26	27	1.19012	1.24e-09	Yes	Up regulated	Hs.632400	BTB (POZ) domain containing 19	||BTBD19||BTB/POZ domain-containing protein 19||novel BTB domain containing protein||BTB (POZ) domain containing 19||	149478	NM_001136537	NP_001130009	1	1p34.1					C9JJ37
ENSG00000176236	C10orf111	11	7	10	5	0	7	1.05524	0.0301717	Yes	Up regulated	Hs.567777	chromosome 10 open reading frame 111	||bA455B2.4||C10orf111||uncharacterized protein C10orf111||Chromosome 10 open reading frame 111||	221060	NM_153244	NP_694976	10	10p13		cellular component|integral component of membrane|IEA|GO:0016021|GOA|na		membrane {eco:0000305}; single-pass membrane protein {eco:0000305}.	Q8N326
ENSG00000222047	C10orf55	45	44	43	25	14	20	1.01056	1.71e-05	Yes	Up regulated	Hs.585453	chromosome 10 open reading frame 55	||C10orf55||bA417O11.3||uncharacterized protein C10orf55||Chromosome 10 open reading frame 55||	414236	NM_001001791	NP_001001791	10	10q22.2					Q5SWW7
ENSG00000120055	C10orf95	2	3	5	6	4	10	-1.11624	0.0463727	Yes	Down regulated	Hs.225084	chromosome 10 open reading frame 95	||C10orf95||uncharacterized protein C10orf95||Chromosome 10 open reading frame 95||	79946	NM_024886	NP_079162	10	10q24.32		molecular function|protein binding|IPI|GO:0005515|GOA|21572394			Q9H7T3
ENSG00000205710	C17orf107	22	14	19	8	6	6	1.29674	0.000358844	Yes	Up regulated	Hs.579243	chromosome 17 open reading frame 107	||C17orf107||uncharacterized protein C17orf107||Chromosome 17 open reading frame 107||	100130311	NM_001145536	NP_001139008	17	17p13.2					Q6ZR85
ENSG00000177025	C19orf18	7	7	12	3	2	2	1.6955	0.00489067	Yes	Up regulated	Hs.134209	chromosome 19 open reading frame 18	||C19orf18||uncharacterized protein C19orf18 precursor||Chromosome 19 open reading frame 18||	147685	NM_152474	NP_689687	19	19q13.43		molecular function|molecular_function|ND|GO:0003674|GOA|na//biological process|biological_process|ND|GO:0008150|GOA|na//cellular component|extracellular exosome|IDA|GO:0070062|GOA|19056867//cellular component|integral component of membrane|IEA|GO:0016021|GOA|na		membrane {eco:0000305}; single-pass type i membrane protein {eco:0000305}.	Q8NEA5
ENSG00000132016	C19orf57	50	50	41	16	11	24	1.31865	1.05e-07	Yes	Up regulated	Hs.143288	chromosome 19 open reading frame 57	||C19orf57||uncharacterized protein C19orf57||pre-T/NK cell-associated protein 3B3||pre-T/NK cell associated protein (3B3)||Chromosome 19 open reading frame 57||	79173	NM_024323	NP_077299	19	19p13.12		molecular function|molecular_function|ND|GO:0003674|GOA|na//molecular function|protein binding|IPI|GO:0005515|GOA|16189514//biological process|multicellular organismal development|NAS|GO:0007275|GOA|8228263//cellular component|cellular_component|ND|GO:0005575|GOA|na			Q0VDD7
ENSG00000130813	C19orf66	641	620	656	295	238	314	1.03347	2.34e-25	Yes	Up regulated	Hs.655613	chromosome 19 open reading frame 66	||C19orf66||UPF0515 protein C19orf66||Chromosome 19 open reading frame 66||	55337	NM_001308277	NP_060851	19	19p13.2		molecular function|protein binding|IPI|GO:0005515|GOA|25416956			Q9NUL5
ENSG00000198520	C1orf228	10	7	3	1	1	1	2.45919	0.00124676	Yes	Up regulated	Hs.173679	chromosome 1 open reading frame 228	||p40||NCRNA00082||C1orf228||uncharacterized protein C1orf228||Chromosome 1 open reading frame 228||	339541	NM_001145636	NP_001139108	1	1p34.1					Q6PIY5
ENSG00000173918	C1QTNF1	47	38	47	94	85	92	-1.18337	2.14e-13	Yes	Down regulated	Hs.201398	C1q and tumor necrosis factor related protein 1	||ZSIG37||CTRP1||GIP||C1QTNF1||g protein-coupled receptor-interacting protein||G protein coupled receptor interacting protein||C1q- AND TUMOR NECROSIS FACTOR-RELATED PROTEIN 1||C1q and tumor necrosis factor related protein 1||complement C1q tumor necrosis factor-related protein 1 isoform 2||complement C1q tumor necrosis factor-related protein 1 isoform 1 precursor||	114897	NM_030968	NP_940996	17	17q25.3		molecular function|collagen binding|IDA|GO:0005518|GOA|16195328//molecular function|protein binding|IPI|GO:0005515|GOA|12409230//biological process|negative regulation of platelet activation|IDA|GO:0010544|GOA|16195328//biological process|negative regulation of platelet aggregation|IDA|GO:0090331|GOA|16195328//biological process|positive regulation of MAPK cascade|IEA|GO:0043410|GOA|na//biologica…		secreted {eco:0000305}.	Q9BXJ1|A0A0C4DFP7
ENSG00000139178	C1RL	262	299	317	116	104	129	1.18332	9.66e-25	Yes	Up regulated	Hs.631730	complement component 1, r subcomponent-like	||C1RL||C1RLP||CLSPa||C1RL1||C1r-LP||3.4.21.41||complement C1r-like proteinase||COMPLEMENT COMPONENT C1r-LIKE PROTEIN||C1r-like serine protease analog protein||Complement component 1, r subcomponent-like||complement C1r subcomponent-like protein isoform 1 precursor||complement C1r subcomponent-like protein isoform 2 precursor||complement C1r subcomponent-like protein isoform 4 precursor||compleme…	51279	NM_001297640	NP_057630	12	12p13.31		molecular function|serine-type endopeptidase activity|IEA|GO:0004252|GOA|na//biological process|complement activation, classical pathway|IEA|GO:0006958|GOA|na//biological process|innate immune response|IEA|GO:0045087|GOA|na//biological process|proteolysis|IEA|GO:0006508|GOA|na//cellular component|extracellular exosome|IDA|GO:0070062|GOA|23376485//cellular component|extracellular space|IDA|GO:0005…	mediates the proteolytic cleavage of hp/haptoglobin in the endoplasmic reticulum. {eco:0000269|pubmed:15358180, eco:0000269|pubmed:15385675, eco:0000269|pubmed:15527420}.	secreted {eco:0000269|pubmed:15358180}.	Q9NZP8|F5GWF3|F5H7C8|Q6P672
ENSG00000166278	C2	10	9	10	2	3	4	1.50431	0.00511019	Yes	Up regulated	Hs.408903	complement component 2	||C2||3.4.21.43||CO2||ARMD14||C3/C5 convertase||Complement component 2||complement component C2||complement C2 isoform 5||complement C2 isoform 4||complement C2 isoform 3||complement C2 isoform 6 precursor||complement C2 isoform 2 precursor||complement C2 isoform 1 preproprotein||	717	NM_000063	NP_001269388	6	6p21.3		molecular function|metal ion binding|IEA|GO:0046872|GOA|na//molecular function|serine-type endopeptidase activity|IEA|GO:0004252|GOA|na//biological process|complement activation|IMP|GO:0006956|GOA|19302245//biological process|complement activation|TAS|GO:0006956|GOA|na//biological process|complement activation, classical pathway|IEA|GO:0006958|GOA|na//biological process|innate immune response|TAS…	component c2 which is part of the classical pathway of the complement system is cleaved by activated factor c1 into two fragments: c2b and c2a. c2a, a serine protease, then combines with complement factor c4b to generate the c3 or c5 convertase.	secreted.	P06681|Q8N6L6|B4DQI1|Q5JP69|Q53HP3|B4DV48
ENSG00000263140	C21orf62-AS1	2	10	4	1	2	1	1.76699	0.0257834	Yes	Up regulated	Hs.54725	C21orf62 antisense RNA 1	||C21orf62-AS1||C21orf49||C21orf62 antisense RNA 1||Chromosome 21 open reading frame 49||	54067			21	21q22.11
ENSG00000154274	C4orf19	15	10	11	5	4	1	1.66533	0.000747342	Yes	Up regulated	Hs.107527	chromosome 4 open reading frame 19	||C4orf19||uncharacterized protein C4orf19||Chromosome 4 open reading frame 19||	55286	NM_001104629	NP_060772	4	4p14		molecular function|protein binding|IPI|GO:0005515|GOA|25416956			Q8IY42|A0A024R9R1
ENSG00000197261	C6orf141	9	10	7	2	1	5	1.51314	0.00505578	Yes	Up regulated	Hs.722010	chromosome 6 open reading frame 141	||C6orf141||uncharacterized protein C6orf141||Chromosome 6 open reading frame 141||	135398	NM_001145652	NP_001139124	6	6p12.3					Q5SZD1|A0A024RD72
ENSG00000169085	C8orf46	108	101	100	32	30	39	1.46415	3.62e-18	Yes	Up regulated	Hs.268869	chromosome 8 open reading frame 46	||C8orf46||uncharacterized protein C8orf46||Chromosome 8 open reading frame 46||	254778	NM_152765	NP_689978	8	8q13.1					Q8TAG6
ENSG00000174038	C9orf131	5	7	12	1	2	6	1.23557	0.0255516	Yes	Up regulated	Hs.148250	chromosome 9 open reading frame 131	||C9orf131||uncharacterized protein C9orf131 isoform C||uncharacterized protein C9orf131 isoform D||uncharacterized protein C9orf131 isoform A||uncharacterized protein C9orf131 isoform E||uncharacterized protein C9orf131 isoform B||Chromosome 9 open reading frame 131||	138724	NM_001040410	NP_976044	9	9p13.3					Q5VYM1
ENSG00000063180	CA11	229	196	264	101	84	119	1.03196	1.19e-15	Yes	Up regulated	Hs.428446	carbonic anhydrase XI	||CARPX1||CA-XI||CA11||CARP-2||CARP2||CARP XI||CA-RP II||carbonic anhydrase XI||carbonic anhydrase-related protein XI||carbonic anhydrase-related protein 2||carbonic anhydrase-related protein 11 precursor||	770	NM_001217	NP_001208	19	19q13.3		molecular function|carbonate dehydratase activity|TAS|GO:0004089|GOA|9878252//cellular component|basolateral plasma membrane|IEA|GO:0016323|GOA|na//cellular component|extracellular region|IEA|GO:0005576|GOA|na	does not have a catalytic activity.	secreted {eco:0000305}.	O75493
ENSG00000168748	CA7	7	6	12	0	2	2	2.39528	0.000230366	Yes	Up regulated	Hs.37014	carbonic anhydrase VII	||CAVII||4.2.1.1||CA-VII||CA7||CA VII||carbonate dehydratase VII||carbonic anhydrase VII||carbonic dehydratase VII||carbonic anhydrase 7 isoform 2||carbonic anhydrase 7 isoform 1||	766	NM_001014435	NP_005173	16	16q22.1		molecular function|carbonate dehydratase activity|IEA|GO:0004089|GOA|na//molecular function|zinc ion binding|IEA|GO:0008270|GOA|na//biological process|activation of mitophagy in response to mitochondrial depolarization|IMP|GO:0098779|GOA|22020285//biological process|bicarbonate transport|TAS|GO:0015701|GOA|na//biological process|one-carbon metabolic process|IEA|GO:0006730|GOA|na//biological proce…	reversible hydration of carbon dioxide.	cytoplasm {eco:0000305}.	P43166
ENSG00000107159	CA9	59	43	74	22	25	27	1.09577	1.13e-06	Yes	Up regulated	Hs.63287	carbonic anhydrase IX	||CA-IX||P54/58N||pMW1||4.2.1.1||CA9||CAIX||carbonic dehydratase||CA IX||membrane antigen MN||carbonic anhydrase IX||carbonate dehydratase IX||RCC-associated protein G250||RCC-associated antigen G250||carbonic anhydrase 9 precursor||renal cell carcinoma-associated antigen G250||	768	NM_001216	NP_001207	9	9p13.3		molecular function|carbonate dehydratase activity|IEA|GO:0004089|GOA|na//molecular function|zinc ion binding|IEA|GO:0008270|GOA|na//biological process|bicarbonate transport|TAS|GO:0015701|GOA|na//biological process|cellular response to hypoxia|TAS|GO:0071456|GOA|na//biological process|morphogenesis of an epithelium|IEA|GO:0002009|GOA|na//biological process|one-carbon metabolic process|IEA|GO:0006…	reversible hydration of carbon dioxide. participates in ph regulation. may be involved in the control of cell proliferation and transformation. appears to be a novel specific biomarker for a cervical neoplasia. {eco:0000269|pubmed:18703501}.	nucleus {eco:0000269|pubmed:8486430}. nucleus, nucleolus {eco:0000269|pubmed:8486430}. cell membrane {eco:0000269|pubmed:8486430}; single-pass type i membrane protein {eco:0000269|pubmed:8486430}. cell projection, microvillus membrane {eco:0000269|pubmed:8486430}; single-pass type i membrane protein {eco:0000269|pubmed:8486430}. note=found on the surface microvilli and in the nucleus, particularl…	Q16790
ENSG00000157388	CACNA1D	5	6	11	0	1	6	1.46048	0.0175857	Yes	Up regulated	Hs.476358	calcium channel, voltage-dependent, L type, alpha 1D subunit	||CCHL1A2||PASNA||CACNA1D||CACNL1A2||SANDD||CACN4||CACH3||CALCIUM CHANNEL, NEUROENDOCRINE/BRAIN-TYPE, ALPHA-1 SUBUNIT||calcium channel, neuroendocrine/brain-type, alpha 1 subunit||voltage-gated calcium channel alpha subunit Cav1.3||voltage-gated calcium channel alpha 1 subunit||CALCIUM CHANNEL, VOLTAGE-DEPENDENT, L TYPE, ALPHA-1D SUBUNIT||voltage-dependent L-type calcium channel subunit alpha-1D …	776	NM_000720	NP_001122312	3	3p14.3		molecular function|alpha-actinin binding|IPI|GO:0051393|GOA|17110593//molecular function|ankyrin binding|ISS|GO:0030506|GOA|21859974//molecular function|high voltage-gated calcium channel activity|IDA|GO:0008331|GOA|1309651//molecular function|metal ion binding|IEA|GO:0046872|GOA|na//molecular function|voltage-gated calcium channel activity|IDA|GO:0005245|GOA|11160515//molecular function|voltage-…	voltage-sensitive calcium channels (vscc) mediate the entry of calcium ions into excitable cells and are also involved in a variety of calcium-dependent processes, including muscle contraction, hormone or neurotransmitter release, gene expression, cell motility, cell division and cell death. the isoform alpha-1d gives rise to l-type calcium currents. long-lasting (l-type) calcium channels belong …	membrane {eco:0000269|pubmed:18482979}; multi-pass membrane protein {eco:0000269|pubmed:18482979}.	Q01668|Q59GD8
ENSG00000006283	CACNA1G	61	44	46	26	17	15	1.22712	1.47e-06	Yes	Up regulated	Hs.591169	calcium channel, voltage-dependent, T type, alpha 1G subunit	||cav3.1c||NBR13||Ca(V)T.1||CACNA1G||voltage-gated calcium channel subunit alpha Cav3.1||CALCIUM CHANNEL, VOLTAGE-DEPENDENT, T TYPE, ALPHA-1G SUBUNIT||voltage-dependent T-type calcium channel alpha 1G subunit||voltage-dependent T-type calcium channel subunit alpha-1G isoform 19||voltage-dependent T-type calcium channel subunit alpha-1G isoform 14||voltage-dependent T-type calcium channel subunit …	8913	NM_001256324	NP_938406	17	17q22		molecular function|low voltage-gated calcium channel activity|IDA|GO:0008332|GOA|21084288//molecular function|scaffold protein binding|IPI|GO:0097110|GOA|21084288//biological process|axon guidance|TAS|GO:0007411|GOA|na//biological process|calcium ion import|IDA|GO:0070509|GOA|21084288//biological process|calcium ion transmembrane transport|IEA|GO:0070588|GOA|na//biological process|ion transmembra…	voltage-sensitive calcium channels (vscc) mediate the entry of calcium ions into excitable cells and are also involved in a variety of calcium-dependent processes, including muscle contraction, hormone or neurotransmitter release, gene expression, cell motility, cell division and cell death. the isoform alpha-1g gives rise to t-type calcium currents. t-type calcium channels belong to the "low-vol…	membrane; multi-pass membrane protein.	O43497
ENSG00000175161	CADM2	78	105	81	25	26	17	1.80401	1.53e-15	Yes	Up regulated	Hs.164578	cell adhesion molecule 2	||IGSF4D||CADM2||NECL3||synCAM2||Necl-3||SynCAM 2||nectin-like 3||nectin-like protein 3||immunoglobulin superfamily member 4D||Cell adhesion molecule 2||immunoglobulin superfamily, member 4D||synaptic cell adhesion molecule 2||cell adhesion molecule 2 isoform 4||cell adhesion molecule 2 isoform 5||cell adhesion molecule 2 isoform 1 precursor||cell adhesion molecule 2 isoform 3 precursor||cell adh…	253559	NM_001167674	NP_694854	3	3p12.1		biological process|adherens junction organization|TAS|GO:0034332|GOA|na//biological process|brain development|IEA|GO:0007420|GOA|na//biological process|cell adhesion|IEA|GO:0007155|GOA|na//biological process|cell junction assembly|TAS|GO:0034329|GOA|na//biological process|cell-cell junction organization|TAS|GO:0045216|GOA|na//cellular component|axon|IEA|GO:0030424|GOA|na//cellular component|cell …	adhesion molecule that engages in homo- and heterophilic interactions with the other nectin-like family members, leading to cell aggregation. important for synapse organization, providing regulated trans-synaptic adhesion. preferentially binds to oligodendrocytes. {eco:0000269|pubmed:17967169}.	cell membrane {eco:0000269|pubmed:17967169}; single-pass type i membrane protein {eco:0000269|pubmed:17967169}. cell junction, synapse {eco:0000269|pubmed:17967169}. cell projection, axon {eco:0000269|pubmed:17967169}. note=found in the axoplasm of myelinated axons.	Q8N3J6|G3XHN4
ENSG00000169885	CALML6	20	20	26	8	8	4	1.55753	1.41e-05	Yes	Up regulated	Hs.85902	calmodulin-like 6	||CAGLP||CALML6||EF-hand protein||calglandulin-like protein||Calmodulin-like 6||calmodulin-like protein 6||	163688	NM_138705	NP_619650	1	1p36.33		molecular function|calcium ion binding|IEA|GO:0005509|GOA|na//cellular component|cytoplasm|IEA|GO:0005737|GOA|na//cellular component|nucleus|IEA|GO:0005634|GOA|na		cytoplasm {eco:0000269|pubmed:15621662}. nucleus {eco:0000269|pubmed:15621662}.	Q8TD86
ENSG00000144712	CAND2	114	100	103	53	34	47	1.09429	1.06e-10	Yes	Up regulated	Hs.343664	cullin-associated and neddylation-dissociated 2 (putative)	||KIAA0667||CAND2||TIP120B||Tp120b||p120 CAND2||TBP interacting protein||TBP-INTERACTING PROTEIN B||CULLIN-ASSOCIATED NEDDYLATION-DISSOCIATED 2||TBP-interacting protein 120B||epididymis tissue protein Li 169||Cullin-associated and neddylation-dissociated 2 (putative)||cullin-associated and neddylation-dissociated protein 2||cullin-associated NEDD8-dissociated protein 2 isoform 1||cullin-associate…	23066	NM_001162499	NP_036430	3	3p25.2		molecular function|TBP-class protein binding|IEA|GO:0017025|GOA|na//molecular function|protein binding|IPI|GO:0005515|GOA|12207886//biological process|SCF complex assembly|IBA|GO:0010265|GOA|na//biological process|positive regulation of transcription, DNA-templated|ISS|GO:0045893|GOA|na//biological process|protein ubiquitination|IBA|GO:0016567|GOA|na//biological process|transcription, DNA-templat…	probable assembly factor of scf (skp1-cul1-f-box protein) e3 ubiquitin ligase complexes that promotes the exchange of the substrate-recognition f-box subunit in scf complexes, thereby playing a key role in the cellular repertoire of scf complexes. {eco:0000250}.	nucleus {eco:0000250}.	O75155
ENSG00000165806	CASP7	264	283	320	68	80	83	1.75826	7.81e-47	Yes	Up regulated	Hs.9216	caspase 7, apoptosis-related cysteine peptidase	||CASP-7||ICE-LAP3||3.4.22.60||MCH3||CMH-1||CASP7||LICE2||caspase-7 isoform beta||caspase-7 isoform delta||apoptotic protease MCH-3||caspase-7 isoform f||caspase-7 isoform e||ICE-like apoptotic protease 3||caspase-7 isoform alpha precursor||Caspase 7, apoptosis-related cysteine peptidase||caspase 7, apoptosis-related cysteine protease||	840	NM_001227	NP_203126	10	10q25		molecular function|cysteine-type endopeptidase activity|TAS|GO:0004197|GOA|na//molecular function|cysteine-type endopeptidase activity involved in execution phase of apoptosis|IBA|GO:0097200|GOA|na//molecular function|cysteine-type peptidase activity|TAS|GO:0008234|GOA|8567622//molecular function|protein binding|IPI|GO:0005515|GOA|11084335//biological process|activation of cysteine-type endopepti…	involved in the activation cascade of caspases responsible for apoptosis execution. cleaves and activates sterol regulatory element binding proteins (srebps). proteolytically cleaves poly(adp-ribose) polymerase (parp) at a '216-asp-|-gly- 217' bond. overexpression promotes programmed cell death.	cytoplasm.	P55210|A0A0A0MRL7|B4DWA2
ENSG00000141668	CBLN2	11	25	29	8	7	9	1.2747	0.00101437	Yes	Up regulated	In multiple Geneids
ENSG00000159228	CBR1	253	252	320	759	742	858	-1.66453	2.11e-68	Yes	Down regulated	Hs.88778	carbonyl reductase 1	||1.1.1.189||1.1.1.197||SDR21C1||hCBR1||CBR1||1.1.1.184||prostaglandin 9-ketoreductase||prostaglandin-E(2) 9-reductase||15-hydroxyprostaglandin dehydrogenase||Carbonyl reductase 1||NADPH-dependent carbonyl reductase 1||carbonyl reductase (NADPH) 1||carbonyl reductase [NADPH] 1 isoform 2||carbonyl reductase [NADPH] 1 isoform 1||short chain dehydrogenase/reductase family 21C, member 1||	873	NM_001286789	NP_001748	21	21q22.13		molecular function|15-hydroxyprostaglandin dehydrogenase (NADP+) activity|IEA|GO:0047021|GOA|na//molecular function|carbonyl reductase (NADPH) activity|IDA|GO:0004090|GOA|18449627//molecular function|oxidoreductase activity, acting on NAD(P)H, quinone or similar compound as acceptor|IDA|GO:0016655|GOA|19442656//molecular function|prostaglandin-E2 9-reductase activity|IEA|GO:0050221|GOA|na//biolog…	nadph-dependent reductase with broad substrate specificity. catalyzes the reduction of a wide variety of carbonyl compounds including quinones, prostaglandins, menadione, plus various xenobiotics. catalyzes the reduction of the antitumor anthracyclines doxorubicin and daunorubicin to the cardiotoxic compounds doxorubicinol and daunorubicinol. can convert prostaglandin e2 to prostaglandin f2-alpha…	cytoplasm.	P16152
ENSG00000100211	CBY1	65	69	110	153	169	188	-1.21403	6.04e-16	Yes	Down regulated	Hs.334911	chibby homolog 1 (Drosophila)	||HS508I15A||arb1||PGEA1||CBY1||C22orf2||PIGEA14||ARPP-binding protein||coiled-coil protein PIGEA-14||cytosolic leucine-rich protein||chibby CTNNB1-mediated transcription inhibitor||chibby homolog 1 (Drosophila)||protein chibby homolog 1 isoform b||protein chibby homolog 1 isoform a||PKD2 interactor, Golgi and endoplasmic reticulum-associated 1||PKD2 interactor, golgi and endoplasmic reticulum as…	25776	NM_001002880	NP_056188	22	22q12		molecular function|beta-catenin binding|IDA|GO:0008013|GOA|12712206//molecular function|identical protein binding|IPI|GO:0042802|GOA|15194699//molecular function|protein binding|IPI|GO:0005515|GOA|15194699//biological process|cardiac muscle cell differentiation|ISS|GO:0055007|GOA|na//biological process|fat cell differentiation|ISS|GO:0045444|GOA|na//biological process|negative regulation of Wnt s…	inhibits the wnt/wingless pathway by binding to beta- catenin and inhibiting beta-catenin-mediated transcriptional activation through competition with tcf/lef transcription factors. has also been shown to play a role in regulating the intracellular trafficking of polycystin-2/pkd2 and possibly of other intracellular proteins. promotes adipocyte and cardiomyocyte differentiation. {eco:0000269|pubm…	nucleus speckle. golgi apparatus, trans- golgi network. note=nuclear, in a punctate manner. also found in the trans-golgi.	Q9Y3M2|A0A024R1L9|A0A087WUW0
ENSG00000168491	CCDC110	20	14	20	8	5	9	1.13556	0.00128048	Yes	Up regulated	Hs.41101	coiled-coil domain containing 110	||MGC33607||CCDC110||CT52||KMHN1||cancer/testis antigen 52||cancer/testis antigen KM-HN-1||Coiled-coil domain containing 110||coiled-coil domain-containing protein 110 isoform a||coiled-coil domain-containing protein 110 isoform b||	256309	NM_001145411	NP_689988	4	4q35.1		molecular function|protein binding|IPI|GO:0005515|GOA|25416956//cellular component|Golgi apparatus|IDA|GO:0005794|GOA|na//cellular component|cytoplasm|IDA|GO:0005737|GOA|na//cellular component|intracellular membrane-bounded organelle|IDA|GO:0043231|GOA|na//cellular component|nucleolus|IDA|GO:0005730|GOA|na//cellular component|nucleus|IDA|GO:0005634|GOA|na		nucleus {eco:0000269|pubmed:15447989}.	Q8TBZ0|E7EUS2
ENSG00000159588	CCDC17	15	17	16	2	3	8	1.71088	5.51e-05	Yes	Up regulated	Hs.18912	coiled-coil domain containing 17	||CCDC17||Coiled-coil domain containing 17||coiled-coil domain-containing protein 17 isoform 2||coiled-coil domain-containing protein 17 isoform 1||	149483	NM_001114938	NP_001177111	1	1p34.1		molecular function|protein binding|IPI|GO:0005515|GOA|25416956			Q96LX7
ENSG00000177875	CCDC184	71	67	83	30	16	19	1.6112	1.01e-14	Yes	Up regulated	Hs.251699	coiled-coil domain containing 184	||C12orf68||CCDC184||coiled-coil domain-containing protein 184||coiled-coil domain containing 184||Chromosome 12 open reading frame 68||	387856	NM_001013635	NP_001013657	12	12q13.11		molecular function|protein binding|IPI|GO:0005515|GOA|25416956//cellular component|cytoplasm|IDA|GO:0005737|GOA|na			Q52MB2
ENSG00000175305	CCNE2	216	258	312	430	507	582	-1.09823	1.61e-20	Yes	Down regulated	Hs.521693	cyclin E2	||CYCE2||CCNE2||G1/S-specific cyclin-E2||cyclin E2||	9134	NM_057749	NP_477097	8	8q22.1		molecular function|cyclin-dependent protein serine/threonine kinase regulator activity|IEA|GO:0016538|GOA|na//molecular function|protein binding|IPI|GO:0005515|GOA|15232106//biological process|DNA replication initiation|IEA|GO:0006270|GOA|na//biological process|G1/S transition of mitotic cell cycle|TAS|GO:0000082|GOA|na//biological process|cell cycle checkpoint|TAS|GO:0000075|GOA|9858585//biologi…	essential for the control of the cell cycle at the late g1 and early s phase.	nucleus {eco:0000269|pubmed:9840943}.	O96020|A0A024R9B0
ENSG00000107443	CCNJ	44	52	47	99	113	118	-1.35103	2.11e-18	Yes	Down regulated	Hs.596479	cyclin J	||CCNJ||bA690P14.1||cyclin J||cyclin-J isoform 1||cyclin-J isoform 2||cyclin-J isoform 3||	54619	NM_001134375	NP_061957	10	10q23.33		cellular component|nucleus|IEA|GO:0005634|GOA|na			Q5T5M9
ENSG00000177675	CD163L1	96	92	93	22	27	23	1.81229	6.55e-23	Yes	Up regulated	Hs.631727	CD163 molecule-like 1	||CD163B||CD163L1||CD163 antigen B||CD163 antigen-like 1||CD163 molecule-like 1||SCAVENGER RECEPTOR M160||scavenger receptor cysteine-rich type 1 protein M160 isoform 2 precursor||scavenger receptor cysteine-rich type 1 protein M160 isoform 1 precursor||	283316	NM_001297650	NP_777601	12	12p13.3		molecular function|scavenger receptor activity|IEA|GO:0005044|GOA|na//biological process|activation of mitophagy in response to mitochondrial depolarization|IMP|GO:0098779|GOA|22020285//biological process|positive regulation of defense response to virus by host|IMP|GO:0002230|GOA|22020285//biological process|receptor-mediated endocytosis|IEA|GO:0006898|GOA|na//cellular component|extracellular reg…		isoform 3: secreted {eco:0000305}.	Q9NR16
ENSG00000091972	CD200	16	10	8	2	0	11	1.24546	0.0229635	Yes	Up regulated	Hs.79015	CD200 molecule	||MOX1||MOX2||CD200||CD200 molecule||CD200 antigen||MRC OX-2 antigen||MEMBRANE GLYCOPROTEIN MRC OX-2||OX-2 membrane glycoprotein isoform b||OX-2 membrane glycoprotein isoform a precursor||antigen identified by monoclonal antibody MRC OX-2||	4345	NM_001004196	NP_005935	3	3q13.2		molecular function|protein binding|IPI|GO:0005515|GOA|21982860//biological process|regulation of immune response|TAS|GO:0050776|GOA|na//cellular component|integral component of plasma membrane|TAS|GO:0005887|GOA|3032785//cellular component|plasma membrane|TAS|GO:0005886|GOA|na	costimulates t-cell proliferation. may regulate myeloid cell activity in a variety of tissues.	cell membrane; single-pass type i membrane protein.	P41217|F8W7G1
ENSG00000120217	CD274	84	63	83	30	17	22	1.58333	9.56e-14	Yes	Up regulated	Hs.521989	CD274 molecule	||PD-L1||PDL1||B7-H||B7H1||CD274||PDCD1L1||PDCD1LG1||CD274 molecule||CD274 antigen||B7 homolog 1||PDCD1 ligand 1||programmed death ligand 1||programmed cell death 1 ligand 1 isoform a precursor||programmed cell death 1 ligand 1 isoform b precursor||	29126	NM_001267706	NP_054862	9	9p24		molecular function|protein binding|IPI|GO:0005515|GOA|21982860//biological process|T cell costimulation|IDA|GO:0031295|GOA|10581077//biological process|T cell costimulation|TAS|GO:0031295|GOA|na//biological process|cell surface receptor signaling pathway|IDA|GO:0007166|GOA|10581077//biological process|immune response|IDA|GO:0006955|GOA|10581077//biological process|negative regulation of activated…	involved in the costimulatory signal, essential for t- cell proliferation and production of il10 and ifng, in an il2- dependent and a pdcd1-independent manner. interaction with pdcd1 inhibits t-cell proliferation and cytokine production. {eco:0000269|pubmed:10581077, eco:0000269|pubmed:11015443}.	isoform 2: endomembrane system; single-pass type i membrane protein.	Q9NZQ7|Q0GN75
ENSG00000198087	CD2AP	148	188	194	371	422	395	-1.31537	3.81e-28	Yes	Down regulated	Hs.485518	CD2-associated protein	||CD2AP||CD2-associated protein||adapter protein CMS||cas ligand with multiple SH3 domains||Cas ligand with multiple Src homology 3 (SH3) domains||	23607	NM_012120	NP_036252	6	6p12		molecular function|SH3 domain binding|IPI|GO:0017124|GOA|10339567//molecular function|protein binding|IPI|GO:0005515|GOA|10339567//molecular function|structural constituent of cytoskeleton|TAS|GO:0005200|GOA|10339567//biological process|cell division|IEA|GO:0051301|GOA|na//biological process|mitotic nuclear division|IEA|GO:0007067|GOA|na//biological process|negative regulation of transforming gro…	seems to act as an adapter protein between membrane proteins and the actin cytoskeleton. in collaboration with cblc, modulates the rate of ret turnover and may act as regulatory checkpoint that limits the potency of gdnf on neuronal survival. controls cblc function, converting it from an inhibitor to a promoter of ret degradation. may play a role in receptor clustering and cytoskeletal polarity i…	cytoplasm, cytoskeleton {eco:0000250}. cell projection, ruffle {eco:0000250}. note=colocalizes with f-actin and bcar1/p130cas in membrane ruffles. located at podocyte slit diaphragm between podocyte foot processes (by similarity). during late anaphase and telophase, concentrates in the vicinity of the midzone microtubules and in the midbody in late telophase. {eco:0000250, eco:0000269|pubmed:1580…	Q9Y5K6
ENSG00000173762	CD7	30	23	25	7	5	17	1.27473	6.55e-05	Yes	Up regulated	Hs.36972	CD7 molecule	||GP40||Tp40||CD7||Tp41||CD7 molecule||p41 protein||T-cell leukemia antigen||CD7 antigen (p41)||T-cell antigen CD7 precursor||T-cell surface antigen Leu-9||	924	NM_006137	NP_006128	17	17q25.2-q25.3		molecular function|receptor activity|TAS|GO:0004872|GOA|11485208//biological process|T cell activation|TAS|GO:0042110|GOA|11485208//biological process|homeostasis of number of cells within a tissue|IEA|GO:0048873|GOA|na//biological process|immune response|TAS|GO:0006955|GOA|11485208//biological process|transmembrane receptor protein tyrosine kinase signaling pathway|NAS|GO:0007169|GOA|11485208//c…	not yet known.	membrane; single-pass type i membrane protein.	P09564|Q29VG3
ENSG00000085117	CD82	76	85	105	243	200	271	-1.56981	8.04e-33	Yes	Down regulated	In multiple Geneids
ENSG00000099804	CDC34	323	318	357	625	541	658	-1.01688	2.02e-27	Yes	Down regulated	Hs.514997	cell division cycle 34	||6.3.2.19||CDC34||UBE2R1||UBCH3||UBC3||ubiquitin-conjugating enzyme E2-CDC34||ubiquitin carrier protein||UBIQUITIN-CONJUGATING ENZYME CDC34||ubiquitin-protein ligase R1||ubiquitin-conjugating enzyme E2 R1||UBIQUITIN-CONJUGATING ENZYME E2R 1||Cell division cycle 34||cell division cycle 34 homolog||ubiquitin-conjugating enzyme E2-32 KDA complementing||CELL DIVISION CYCLE 34, S. CEREVISIAE, HOMOLOG…	997	NM_004359	NP_004350	19	19p13.3		molecular function|ATP binding|IEA|GO:0005524|GOA|na//molecular function|ligase activity|IEA|GO:0016874|GOA|na//molecular function|protein binding|IPI|GO:0005515|GOA|10373550//molecular function|ubiquitin conjugating enzyme activity|IDA|GO:0061631|GOA|20061386//molecular function|ubiquitin protein ligase activity|IBA|GO:0061630|GOA|na//molecular function|ubiquitin protein ligase binding|IBA|GO:00…	accepts ubiquitin from the e1 complex and catalyzes its covalent attachment to other proteins. in vitro catalyzes 'lys- 48'-linked polyubiquitination. cooperates with the e2 ubch5c and the scf(fbxw11) e3 ligase complex for the polyubiquitination of nfkbia leading to its subsequent proteasomal degradation. performs ubiquitin chain elongation building ubiquitin chains from the ube2d3-primed nfkbia-…	cytoplasm. nucleus. note=the phosphorylation of the c-terminal tail plays an important role in mediating nuclear localization. colocalizes with beta-tubulin on mitotic spindles in anaphase.	A0A024R1Z1|P49427
ENSG00000145526	CDH18	16	19	12	2	3	4	2.19531	4.12e-06	Yes	Up regulated	Hs.317632	cadherin 18, type 2	||CDH18||cadherin-14||CDH14L||ey-cadherin||CDH24||CDH14, FORMERLY||cadherin-like 24||CADHERIN 14, FORMERLY||cadherin-18 isoform 3 preproprotein||cadherin-18 isoform 2 preproprotein||cadherin-18 isoform 1 preproprotein||Cadherin 18, type 2||	1016	NM_001167667	NP_004925	5	5p14.3		molecular function|calcium ion binding|IEA|GO:0005509|GOA|na//biological process|adherens junction organization|TAS|GO:0034332|GOA|na//biological process|cell junction assembly|TAS|GO:0034329|GOA|na//biological process|cell-cell junction organization|TAS|GO:0045216|GOA|na//biological process|homophilic cell adhesion via plasma membrane adhesion molecules|IEA|GO:0007156|GOA|na//cellular component|…	cadherins are calcium-dependent cell adhesion proteins. they preferentially interact with themselves in a homophilic manner in connecting cells; cadherins may thus contribute to the sorting of heterogeneous cell types.	cell membrane; single-pass type i membrane protein.	Q13634|D6RER2
ENSG00000058091	CDK14	114	124	121	35	36	38	1.56975	6.33e-23	Yes	Up regulated	Hs.258576	cyclin-dependent kinase 14	||KIAA0834||2.7.11.22||CDK14||PFTK1||PFTAIRE1||Cyclin-dependent kinase 14||serine/threonine-protein kinase PFTAIRE-1||PFTAIRE protein kinase 1||cyclin-dependent kinase 14 isoform a||cyclin-dependent kinase 14 isoform d||cyclin-dependent kinase 14 isoform b||cell division protein kinase 14||cyclin-dependent kinase 14 isoform c||	5218	NM_001287135	NP_036527	7	7q21-q22		molecular function|ATP binding|IEA|GO:0005524|GOA|na//molecular function|cyclin binding|IPI|GO:0030332|GOA|19524571//molecular function|cyclin-dependent protein serine/threonine kinase activity|IMP|GO:0004693|GOA|19524571//molecular function|protein binding|IPI|GO:0005515|GOA|16775625//biological process|G2/M transition of mitotic cell cycle|IDA|GO:0000086|GOA|20059949//biological process|Wnt sig…	serine/threonine-protein kinase involved in the control of the eukaryotic cell cycle, whose activity is controlled by an associated cyclin. acts as a cell-cycle regulator of wnt signaling pathway during g2/m phase by mediating the phosphorylation of lrp6 at 'ser-1490', leading to the activation of the wnt signaling pathway. acts as a regulator of cell cycle progression and cell proliferation via …	cell membrane; peripheral membrane protein. cytoplasm. nucleus. note=recruited to the cell membrane by ccny.	O94921|E7EUK8|B4DK59
ENSG00000176749	CDK5R1	41	32	29	58	68	68	-1.07124	1.75e-08	Yes	Down regulated	Hs.500015	cyclin-dependent kinase 5, regulatory subunit 1 (p35)	||p35(NCK5A)||CDK5R1||CDK5P35||p23||p35nck5a||p35 p25||TPKII regulatory subunit||CDK5 activator 1||neuronal CDK5 activator||regulatory partner for CDK5 kinase||cyclin-dependent kinase 5 activator 1||cyclin-dependent kinase 5 regulatory subunit 1||tau protein kinase II 23kDa subunit||CYCLIN-DEPENDENT KINASE 5, REGULATORY PARTNER, 35-KD||Cyclin-dependent kinase 5, regulatory subunit 1 (p35)||	8851	NM_003885	NP_003876	17	17q11.2		molecular function|cadherin binding|ISS|GO:0045296|GOA|na//molecular function|calcium ion binding|ISS|GO:0005509|GOA|na//molecular function|cyclin-dependent protein kinase 5 activator activity|IEA|GO:0016534|GOA|na//molecular function|cyclin-dependent protein serine/threonine kinase activity|IEA|GO:0004693|GOA|na//molecular function|ephrin receptor binding|IEA|GO:0046875|GOA|na//molecular functio…	p35 is a neuron specific activator of cdk5. the complex p35/cdk5 is required for neurite outgrowth and cortical lamination. involved in dendritic spine morphogenesis by mediating the efna1-epha4 signaling. activator of tpkii. the complex p35/cdk5 participates in the regulation of the circadian clock by modulating the function of clock protein: phosphorylates clock at 'thr-451' and 'thr-461' and r…	cyclin-dependent kinase 5 activator 1, p25: nucleus. cytoplasm, perinuclear region. note=the conversion of p35 to p25 relocalizes the protein from the cell periphery to the cytoplasm, in nuclear and perinuclear regions. in the primary cortical neurons, p25 is primarily concentrated in the cell soma and is largely absent from neurites.	Q15078|Q8N619
ENSG00000163624	CDS1	3	5	5	11	7	12	-1.3275	0.0057311	Yes	Down regulated	Hs.654899	CDP-diacylglycerol synthase (phosphatidate cytidylyltransferase) 1	||CDS1||2.7.7.41||CDS 1||CTP:phosphatidate cytidylyltransferase 1||CDP-DG synthase 1||CDP-diglyceride synthetase 1||CDP-DAG synthase 1||CDP-diglyceride synthase 1||CDP-DG synthetase 1||CDP-diacylglycerol synthase 1||CDP-diglyceride pyrophosphorylase 1||CDP-diacylglycerol synthase (phosphatidate cytidylyltransferase) 1||	1040	NM_001263	NP_001254	4	4q21.23		molecular function|diacylglycerol cholinephosphotransferase activity|NAS|GO:0004142|GOA|9115637//molecular function|phosphatidate cytidylyltransferase activity|IDA|GO:0004605|GOA|9407135//molecular function|phosphatidate cytidylyltransferase activity|TAS|GO:0004605|GOA|na//biological process|CDP-choline pathway|NAS|GO:0006657|GOA|9115637//biological process|CDP-diacylglycerol biosynthetic process…	provides cdp-diacylglycerol, an important precursor for the synthesis of phosphatidylinositol (ptdins), phosphatidylglycerol, and cardiolipin. overexpression may amplify cellular signaling responses from cytokines. may also play an important role in the signal transduction mechanism of retina and neural cells.	endoplasmic reticulum membrane {eco:0000250}; multi-pass membrane protein {eco:0000250}. note=cytoplasmic aspect of the endoplasmic reticulum. {eco:0000250}.	Q92903|A0A024RDG8
ENSG00000079385	CEACAM1	16	16	15	8	7	5	1.07192	0.00455306	Yes	Up regulated	Hs.512682	carcinoembryonic antigen-related cell adhesion molecule 1 (biliary glycoprotein)	||CEACAM1||BGPI||CEACAMPS||BGP1||CD66 ANTIGEN||CD66a antigen||antigen CD66||BILIARY GLYCOPROTEIN 1||CD66 CARCINOEMBRYONIC ANTIGEN-RELATED CELL ADHESION MOLECULE PSEUDOGENES||Carcinoembryonic antigen-related cell adhesion molecule 1 (biliary glycoprotein)||carcinoembryonic antigen-related cell adhesion molecule 1 isoform 6 precursor||carcinoembryonic antigen-related cell adhesion molecule 1 isofor…	634	NM_001024912	NP_001703	19	19q13.2		molecular function|molecular_function|ND|GO:0003674|GOA|na//molecular function|protein binding|IPI|GO:0005515|GOA|18497748//molecular function|protein homodimerization activity|IMP|GO:0042803|GOA|19948502//biological process|angiogenesis|NAS|GO:0001525|GOA|15687237//biological process|blood coagulation|TAS|GO:0007596|GOA|na//biological process|cell migration|NAS|GO:0016477|GOA|15687237//biologica…		isoform 8: cell membrane; single-pass type i membrane protein. note=localizes to sites of cell-cell contact.	P13688|Q3KRG8
ENSG00000161082	CELF5	11	12	12	3	4	4	1.4928	0.00164755	Yes	Up regulated	Hs.655747	CUGBP, Elav-like family member 5	||BRUNOL5||CELF5||CELF-5||RNA-binding protein BRUNOL-5||CUGBP, Elav-like family member 5||CUGBP- AND ETR3-LIKE FACTOR 5||bruno-like 5 RNA binding protein||CUGBP- AND ELAV-LIKE FAMILY, MEMBER 5||CUG-BP and ETR-3 like factor 5||CUGBP Elav-like family member 5 isoform 2||CUGBP Elav-like family member 5 isoform 1||	60680	NM_001172673	NP_068757	19	19p13		molecular function|RNA binding|IEA|GO:0003723|GOA|na//molecular function|nucleotide binding|IEA|GO:0000166|GOA|na//biological process|mRNA processing|IEA|GO:0006397|GOA|na//cellular component|cytoplasm|IEA|GO:0005737|GOA|na//cellular component|nucleus|IEA|GO:0005634|GOA|na	rna-binding protein implicated in the regulation of pre- mrna alternative splicing. mediates exon inclusion and/or exclusion in pre-mrna that are subject to tissue-specific and developmentally regulated alternative splicing. specifically activates exon 5 inclusion of cardiac isoforms of tnnt2 during heart remodeling at the juvenile to adult transition. binds to muscle-specific splicing enhancer (…	nucleus {eco:0000250}. cytoplasm {eco:0000250}.	Q8N6W0
ENSG00000143126	CELSR2	107	82	84	230	222	222	-1.45096	4.85e-27	Yes	Down regulated	Hs.57652	cadherin, EGF LAG seven-pass G-type receptor 2	||CELSR2||MEGF3||EGFL2||CDHF10||Flamingo1||EGF-like-domain, multiple 2||EGF-like protein 2||flamingo homolog 3||epidermal growth factor-like 2||cadherin family member 10||multiple EGF-like domains protein 3||epidermal growth factor-like protein 2||multiple epidermal growth factor-like domains 3||cadherin, EGF LAG seven-pass G-type receptor 2||multiple epidermal growth factor-like domains protein …	1952	NM_001408	NP_001399	1	1p21		molecular function|G-protein coupled receptor activity|NAS|GO:0004930|GOA|10907856//molecular function|calcium ion binding|IEA|GO:0005509|GOA|na//biological process|G-protein coupled receptor signaling pathway|NAS|GO:0007186|GOA|10907856//biological process|Wnt signaling pathway|ISS|GO:0016055|GOA|na//biological process|cerebrospinal fluid secretion|IEA|GO:0033326|GOA|na//biological process|ciliu…	receptor that may have an important role in cell/cell signaling during nervous system formation.	cell membrane; multi-pass membrane protein.	Q9HCU4
ENSG00000182504	CEP97	173	184	180	447	414	518	-1.50424	9.44e-50	Yes	Down regulated	Hs.444135	centrosomal protein 97kDa	||LRRIQ2||2810403B08Rik||CEP97||centrosomal protein 97kDa||CENTROSOMAL PROTEIN, 97-KD||centrosomal protein of 97 kDa||leucine-rich repeats and IQ motif containing 2||leucine-rich repeat and IQ domain-containing protein 2||	79598	NM_001303401	NP_078824	3	3q12.3		molecular function|calmodulin binding|IEA|GO:0005516|GOA|na//molecular function|protein binding|IPI|GO:0005515|GOA|17719545//biological process|cell projection organization|IEA|GO:0030030|GOA|na//biological process|organelle organization|TAS|GO:0006996|GOA|na//cellular component|centrosome|IDA|GO:0005813|GOA|21399614//cellular component|cytoplasm|IDA|GO:0005737|GOA|na//cellular component|cytosol|…	acts as a key negative regulator of ciliogenesis in collaboration with ccp110 by capping the mother centriole thereby preventing cilia formation. required for recruitment of ccp110 to the centrosome. {eco:0000269|pubmed:17719545}.	cytoplasm, cytoskeleton, microtubule organizing center, centrosome {eco:0000269|pubmed:17719545}.	Q8IW35|E9PG22|B4DGU8
ENSG00000153140	CETN3	48	67	83	142	149	157	-1.32657	2.65e-19	Yes	Down regulated	Hs.591767	centrin, EF-hand protein, 3	||CETN3||CEN3||CENTRIN 3||centrin-3 isoform 1||EF-hand superfamily member||CDC31 yeast homolog||centrin-3 isoform 2||centrin-3 isoform 3||centrin, EF-hand protein, 3||CDC31, S. CEREVISIAE, HOMOLOG OF||centrin, EF-hand protein, 3 (CDC31 homolog, yeast)||	1070	NM_001297765	NP_004356	5	5q14.3		molecular function|calcium ion binding|IEA|GO:0005509|GOA|na//molecular function|protein binding|IPI|GO:0005515|GOA|25416956//biological process|cell division|IEA|GO:0051301|GOA|na//biological process|centrosome cycle|TAS|GO:0007098|GOA|9256449//biological process|mitotic nuclear division|IEA|GO:0007067|GOA|na//cellular component|centriole|TAS|GO:0005814|GOA|9256449//cellular component|centrosome…	component of the trex-2 complex (transcription and export complex 2), composed of at least eny2, ganp, pcid2, dss1, and either centrin cetn2 or cetn3 (pubmed:22307388). the trex-2 complex functions in docking export-competent ribonucleoprotein particles (mrnps) to the nuclear entrance of the nuclear pore complex (nuclear basket). trex-2 participates in mrna export and accurate chromatin positioni…	cytoplasm, cytoskeleton, microtubule organizing center, centrosome. nucleus, nucleolus {eco:0000303|pubmed:22307388}. note=centrosome of interphase and mitotic cells.	O15182|E5RFM2|E5RJF8
ENSG00000164323	CFAP97	299	329	360	549	691	690	-1.1148	1.04e-24	Yes	Down regulated	Hs.535734	cilia and flagella associated protein 97	||CFAP97||hmw||KIAA1430||HEMINGWAY, DROSOPHILA, HOMOLOG OF||UPF0501 protein KIAA1430 isoform 1||CILIA- AND FLAGELLA-ASSOCIATED PROTEIN 97||UPF0501 protein KIAA1430 isoform 2||cilia and flagella associated protein 97||	57587	NM_001292033	NP_065878	4	4q35.1					Q9P2B7
ENSG00000000971	CFH	88	75	81	37	38	32	1.03886	5.6e-09	Yes	Up regulated	Hs.363396	complement factor H	||4.2.1.2||HF2||AMBP1||beta-1H||ARMD4||ARMS1||CFH||CFHL1||CFHL3||AHUS1||HF1||beta-1-H-globulin||adrenomedullin binding protein||complement factor H||HF FACTOR H-LIKE 1||COMPLEMENT FACTOR H-LIKE 1||H factor 1 (complement)||age-related maculopathy susceptibility 1||H factor 2 (complement)||complement factor H, isoform b||complement factor H isoform a precursor||complement factor H isoform b precurs…	3075	NM_000186	NP_001014975	1	1q32		molecular function|heparan sulfate proteoglycan binding|IDA|GO:0043395|GOA|22471560//molecular function|heparin binding|IDA|GO:0008201|GOA|22471560//molecular function|protein binding|IPI|GO:0005515|GOA|16612335//biological process|complement activation|TAS|GO:0006956|GOA|9312129//biological process|complement activation, alternative pathway|IEA|GO:0006957|GOA|na//biological process|innate immune…	factor h functions as a cofactor in the inactivation of c3b by factor i and also increases the rate of dissociation of the c3bbb complex (c3 convertase) and the (c3b)nbb complex (c5 convertase) in the alternative complement pathway.	secreted.	P08603|A0A024R962
ENSG00000244414	CFHR1	9	19	19	10	6	2	1.21395	0.00804887	Yes	Up regulated	Hs.575869	complement factor H-related 1	||HFL2||HFL1||CFHL1P||H36-2||CFHR1P||FHR-1||CFHR1||H36-1||H-factor-like 1||H FACTOR-LIKE 1||h factor-like protein 1||FACTOR H-RELATED GENE 1||complement factor H-related 1||H factor (complement)-like 2||H factor (complement)-like 1||complement factor H-related 1 pseudogene||complement factor H-related protein 1 precursor||	3078	NM_002113	NP_002104	1	1q32		biological process|complement activation|TAS|GO:0006956|GOA|1711047//cellular component|blood microparticle|IDA|GO:0072562|GOA|22516433//cellular component|extracellular exosome|IDA|GO:0070062|GOA|23376485//cellular component|extracellular space|TAS|GO:0005615|GOA|1711047	involved in complement regulation. the dimerized forms have avidity for tissue-bound complement fragments and efficiently compete with the physiological complement inhibitor cfh. can associate with lipoproteins and may play a role in lipid metabolism. {eco:0000269|pubmed:23487775}.	secreted.	Q03591
ENSG00000223804	CH17-472G23.2	36	33	58	14	16	21	1.16021	1.31e-05	Yes	Up regulated	Data not found
ENSG00000154645	CHODL	6	14	14	3	4	4	1.45077	0.00533856	Yes	Up regulated	Hs.283725	chondrolectin	||PRED12||C21orf68||Chondrolectin||CHODL||chondrolectin isoform b||transmembrane protein MT75||chondrolectin isoform d||chondrolectin isoform c||chondrolectin isoform a precursor||	140578	NM_001204174	NP_079220	21	21q11.2		molecular function|carbohydrate binding|IEA|GO:0030246|GOA|na//molecular function|hyaluronic acid binding|IDA|GO:0005540|GOA|12079284//biological process|muscle organ development|NAS|GO:0007517|GOA|12079284//cellular component|cytoplasm|IDA|GO:0005737|GOA|22042635//cellular component|integral component of membrane|IEA|GO:0016021|GOA|na//cellular component|perinuclear region of cytoplasm|IDA|GO:00…		cytoplasm {eco:0000269|pubmed:22042635}. membrane {eco:0000305}; single-pass type i membrane protein {eco:0000305}.	Q9H9P2|A0A0C4DFS2
ENSG00000175040	CHST2	106	80	106	41	36	54	1.00829	4.45e-09	Yes	Up regulated	Hs.8786	carbohydrate (N-acetylglucosamine-6-O) sulfotransferase 2	||GlcNAc-6-O-SULFOTRANSFERASE||CHST2||glcNAc6ST-1||GlcNAc6ST1||Gn6ST-1||HEL-S-75||GST2||GST-2||N-ACETYLGLUCOSAMINE-6-O-SULFOTRANSFERASE 1||carbohydrate sulfotransferase 2||N-acetylglucosamine 6-O-sulfotransferase 1||galactose/N-acetylglucosamine/N-acetylglucosamine 6-O-sulfotransferase 2||carbohydrate (N-acetylglucosamine-6-O) sulfotransferase 2||epididymis secretory protein Li 75||carbohydrate (…	9435	NM_004267	NP_004258	3	3q24		molecular function|N-acetylglucosamine 6-O-sulfotransferase activity|IDA|GO:0001517|GOA|11042394//molecular function|sulfotransferase activity|TAS|GO:0008146|GOA|9722682//biological process|N-acetylglucosamine metabolic process|IDA|GO:0006044|GOA|9722682//biological process|carbohydrate metabolic process|TAS|GO:0005975|GOA|na//biological process|glycosaminoglycan metabolic process|TAS|GO:0030203|…	sulfotransferase that utilizes 3'-phospho-5'-adenylyl sulfate (paps) as sulfonate donor to catalyze the transfer of sulfate to position 6 of non-reducing n-acetylglucosamine (glcnac) residues within keratan-like structures on n-linked glycans and within mucin-associated glycans that can ultimately serve as sell ligands. sell ligands are present in high endothelial cells (hevs) and play a central …	golgi apparatus, trans-golgi network membrane {eco:0000269|pubmed:12855678, eco:0000269|pubmed:22260995}; single-pass type ii membrane protein {eco:0000269|pubmed:12855678, eco:0000269|pubmed:22260995}.	Q9Y4C5|V9HVX9
ENSG00000165376	CLDN2	13	8	15	7	4	5	1.00599	0.0266161	Yes	Up regulated	Hs.522746	claudin 2	||claudin-2||SP82||CLDN2||Claudin 2||	9075	NM_001171092	NP_065117	X	Xq22.3-q23		molecular function|identical protein binding|ISS|GO:0042802|GOA|na//molecular function|protein binding|IPI|GO:0005515|GOA|25416956//molecular function|structural molecule activity|IEA|GO:0005198|GOA|na//biological process|calcium-independent cell-cell adhesion via plasma membrane cell-adhesion molecules|ISS|GO:0016338|GOA|na//cellular component|bicellular tight junction|ISS|GO:0005923|GOA|na//cel…	plays a major role in tight junction-specific obliteration of the intercellular space, through calcium- independent cell-adhesion activity. {eco:0000250}.	cell junction, tight junction {eco:0000250}. cell membrane {eco:0000250}; multi-pass membrane protein {eco:0000250}.	P57739
ENSG00000189143	CLDN4	40	45	38	11	13	14	1.53933	3.42e-09	Yes	Up regulated	Hs.647036	claudin 4	||claudin-4||WBSCR8||CPETR1||CPER||hCPE-R||CLDN4||CPE-receptor||Claudin 4||Clostridium perfringens enterotoxin receptor 1||Williams-Beuren syndrome chromosomal region 8 protein||CLOSTRIDIUM PERFRINGENS ENTEROTOXIN RECEPTOR, HIGH AFFINITY||ENTEROTOXIN OF CLOSTRIDIUM PERFRINGENS, RECEPTOR OF, 1||	1364	NM_001305	NP_001296	7	7q11.23		molecular function|identical protein binding|ISS|GO:0042802|GOA|na//molecular function|structural molecule activity|IEA|GO:0005198|GOA|na//molecular function|transmembrane signaling receptor activity|TAS|GO:0004888|GOA|9334247//biological process|calcium-independent cell-cell adhesion via plasma membrane cell-adhesion molecules|ISS|GO:0016338|GOA|na//biological process|establishment of skin barri…	plays a major role in tight junction-specific obliteration of the intercellular space. {eco:0000250}.	cell junction, tight junction {eco:0000250}. cell membrane {eco:0000250}; multi-pass membrane protein {eco:0000250}.	O14493|Q75L80
ENSG00000134326	CMPK2	154	166	173	33	27	24	2.40017	1.29e-49	Yes	Up regulated	Hs.7155	cytidine monophosphate (UMP-CMP) kinase 2, mitochondrial	||CMPK2||UMP/CMPK2||UMP-CMPK2||2.7.4.14||TYKi||TMPK2||2.7.4.6||nucleoside-diphosphate kinase||mitochondrial UMP-CMP kinase||cytidylate kinase 2||UMP/CMP KINASE 2||thymidine monophosphate kinase 2||URIDINE MONOPHOSPHATE/CYTIDINE MONOPHOSPHATE 2||thymidylate kinase family LPS-inducible member||cytidine monophosphate (UMP-CMP) kinase 2, mitochondrial||UMP-CMP kinase 2, mitochondrial isoform 3 precur…	129607	NM_001256477	NP_997198	2	2p25.2		molecular function|ATP binding|IEA|GO:0005524|GOA|na//molecular function|UMP kinase activity|IDA|GO:0033862|GOA|17999954//molecular function|cytidylate kinase activity|IDA|GO:0004127|GOA|17999954//molecular function|nucleoside diphosphate kinase activity|IDA|GO:0004550|GOA|23416111//molecular function|thymidylate kinase activity|IBA|GO:0004798|GOA|na//biological process|cellular response to lipop…	may participate in dutp and dctp synthesis in mitochondria. is able to phosphorylate dump, dcmp, cmp, ump and monophosphates of the pyrimidine nucleoside analogs ddc, dfdc, arac, bvdu and fdurd with atp as phosphate donor. efficacy is highest for dump followed by dcmp; cmp and ump are poor substrates. may be involved in mtdna depletion caused by long term treatment with ddc or other pyrimidine an…	mitochondrion {eco:0000269|pubmed:17999954}.	Q5EBM0
ENSG00000113300	CNOT6	263	293	347	746	762	852	-1.53503	1.42e-56	Yes	Down regulated	In multiple Geneids
ENSG00000122756	CNTFR	19	13	16	6	5	3	1.6056	0.000115374	Yes	Up regulated	Hs.129966	ciliary neurotrophic factor receptor	||CNTFR-alpha||CNTFR||Ciliary neurotrophic factor receptor||CNTF receptor subunit alpha||ciliary neurotrophic factor receptor subunit alpha preproprotein||	1271	NM_001207011	NP_671693	9	9p13		molecular function|ciliary neurotrophic factor receptor activity|IDA|GO:0004897|GOA|12643274//molecular function|cytokine binding|IPI|GO:0019955|GOA|15272019//molecular function|receptor binding|IPI|GO:0005102|GOA|12707266//biological process|brainstem development|IEA|GO:0003360|GOA|na//biological process|ciliary neurotrophic factor-mediated signaling pathway|IDA|GO:0070120|GOA|12643274//biologic…	binds to cntf. the alpha subunit provides the receptor specificity.	cell membrane; lipid-anchor, gpi-anchor.	P26992
ENSG00000082293	COL19A1	76	84	49	26	26	35	1.1267	4.98e-06	Yes	Up regulated	Hs.444842	collagen, type XIX, alpha 1	||D6S228E||COL9A1L||COL19A1||COLLAGEN, TYPE IX-LIKE||collagen alpha-1(Y) chain||collagen alpha-1(XIX) chain precursor||COLLAGEN, TYPE XIX, ALPHA-1||collagen XIX, alpha-1 polypeptide||collagen, type XIX, alpha 1||collagen alpha 1 (Y) chain||a1 chain of type XIX collagen||	1310	NM_001858	NP_001849	6	6q12-q13		molecular function|extracellular matrix structural constituent|NAS|GO:0005201|GOA|1639419//molecular function|protein binding, bridging|NAS|GO:0030674|GOA|1639419//biological process|cell adhesion|NAS|GO:0007155|GOA|7775380//biological process|cell differentiation|IEA|GO:0030154|GOA|na//biological process|collagen catabolic process|TAS|GO:0030574|GOA|na//biological process|extracellular matrix di…	may act as a cross-bridge between fibrils and other extracellular matrix molecules. involved in skeletal myogenesis in the developing esophagus. may play a role in organization of the pericellular matrix or the sphinteric smooth muscle. {eco:0000269|pubmed:12788917}.	secreted, extracellular space, extracellular matrix {eco:0000250}.	Q14993
ENSG00000206561	COLQ	13	35	21	7	9	9	1.30991	0.00137919	Yes	Up regulated	Hs.146735	collagen-like tail subunit (single strand of homotrimer) of asymmetric acetylcholinesterase	||EAD||COLQ||acetylcholinesterase-associated collagen||AChE Q subunit||collagenic tail of endplate acetylcholinesterase||acetylcholinesterase collagenic tail peptide isoform III precursor||acetylcholinesterase collagenic tail peptide isoform I precursor||acetylcholinesterase collagenic tail peptide isoform II precursor||single strand of homotrimeric collagen-like tail subunit of asymmetric acetyl…	8292	NM_005677	NP_536800	3	3p25		molecular function|protein binding|IPI|GO:0005515|GOA|15526038//biological process|acetylcholine catabolic process in synaptic cleft|TAS|GO:0001507|GOA|9689136//biological process|asymmetric protein localization|TAS|GO:0008105|GOA|9689136//cellular component|basal lamina|TAS|GO:0005605|GOA|9689136//cellular component|cell junction|IEA|GO:0030054|GOA|na//cellular component|collagen trimer|IEA|GO:0…	anchors the catalytic subunits of asymmetric ache to the synaptic basal lamina.	cell junction, synapse.	Q9Y215
ENSG00000005243	COPZ2	59	72	132	31	35	39	1.16142	6.24e-06	Yes	Up regulated	Hs.408434	coatomer protein complex, subunit zeta 2	||zeta2-COP||COPZ2||zeta-2-coat protein||COP, ZETA-2||zeta-2 COP||coatomer subunit zeta-2||nonclathrin coat protein zeta-COP||COATOMER PROTEIN COMPLEX, SUBUNIT ZETA-2||Coatomer protein complex, subunit zeta 2||	51226	NM_016429	NP_057513	17	17q21.32		biological process|intracellular protein transport|NAS|GO:0006886|GOA|11056392//biological process|vesicle-mediated transport|IEA|GO:0016192|GOA|na//cellular component|COPI vesicle coat|IDA|GO:0030126|GOA|14729954//cellular component|COPI vesicle coat|NAS|GO:0030126|GOA|11056392//cellular component|cis-Golgi network|NAS|GO:0005801|GOA|11056392//cellular component|endoplasmic reticulum-Golgi inter…	the coatomer is a cytosolic protein complex that binds to dilysine motifs and reversibly associates with golgi non- clathrin-coated vesicles, which further mediate biosynthetic protein transport from the er, via the golgi up to the trans golgi network. coatomer complex is required for budding from golgi membranes, and is essential for the retrograde golgi-to-er transport of dilysine-tagged protei…	cytoplasm {eco:0000250}. endoplasmic reticulum-golgi intermediate compartment membrane {eco:0000250}; peripheral membrane protein {eco:0000250}; cytoplasmic side {eco:0000250}. golgi apparatus membrane {eco:0000250}; peripheral membrane protein {eco:0000250}; cytoplasmic side {eco:0000250}. cytoplasmic vesicle, copi-coated vesicle membrane {eco:0000250}; peripheral membrane protein {eco:0000250};…	Q9P299
ENSG00000135678	CPM	139	145	148	269	325	330	-1.24343	1.12e-26	Yes	Down regulated	Hs.654387	carboxypeptidase M	||CPM||3.4.17.12||renal carboxypeptidase||carboxypeptidase M||urinary carboxypeptidase B||carboxypeptidase M precursor||	1368	NM_001005502	NP_938079	12	12q14.3		molecular function|carboxypeptidase activity|TAS|GO:0004180|GOA|7797563//molecular function|metallocarboxypeptidase activity|IEA|GO:0004181|GOA|na//molecular function|zinc ion binding|IEA|GO:0008270|GOA|na//biological process|anatomical structure morphogenesis|TAS|GO:0009653|GOA|7797563//biological process|proteolysis|IEA|GO:0006508|GOA|na//cellular component|anchored component of membrane|IEA|GO…	specifically removes c-terminal basic residues (arg or lys) from peptides and proteins. it is believed to play important roles in the control of peptide hormone and growth factor activity at the cell surface, and in the membrane-localized degradation of extracellular proteins. {eco:0000269|pubmed:12457462}.	cell membrane {eco:0000269|pubmed:12457462}; lipid-anchor, gpi-anchor {eco:0000269|pubmed:12457462}.	P14384
ENSG00000203710	CR1	27	29	15	5	6	13	1.41774	0.000178226	Yes	Up regulated	Hs.334019	complement component (3b/4b) receptor 1 (Knops blood group)	||C4BR||C3BR||CR1||C3b/C4b receptor||CD35 antigen||C3-binding protein||COMPLEMENT COMPONENT 3b/4b RECEPTOR||Knops blood group antigen||COMPLEMENT COMPONENT RECEPTOR 1||complement receptor type 1 isoform F precursor||complement receptor type 1 isoform S precursor||complement component (3b/4b) receptor 1 (Knops blood group)||	1378	NM_000573	NP_000642	1	1q32		molecular function|complement component C3b binding|IDA|GO:0001851|GOA|2972794//molecular function|complement component C3b receptor activity|IDA|GO:0004877|GOA|2972794//molecular function|complement component C4b binding|IDA|GO:0001855|GOA|2972794//molecular function|complement component C4b receptor activity|IDA|GO:0001861|GOA|2972794//biological process|complement activation, classical pathway…	mediates cellular binding of particles and immune complexes that have activated complement.	membrane; single-pass type i membrane protein.	P17927|E9PDY4
ENSG00000182578	CSF1R	10	4	12	0	3	4	1.69485	0.00343056	Yes	Up regulated	Hs.586219	colony stimulating factor 1 receptor	||CSF1R||M-CSF-R||HDLS||MCSFR||2.7.10.1||CSF-1R||FIM2||FMS proto-oncogene||CD115 antigen||proto-oncogene c-Fms||CSF-1 receptor||ONCOGENE FMS||Colony stimulating factor 1 receptor||macrophage colony stimulating factor I receptor||macrophage colony-stimulating factor 1 receptor precursor||McDonough feline sarcoma viral (v-fms) oncogene homolog||V-FMS MCDONOUGH FELINE SARCOMA VIRAL ONCOGENE HOMOLOG,…	1436	NM_001288705	NP_005202	5	5q32		molecular function|ATP binding|IEA|GO:0005524|GOA|na//molecular function|cytokine binding|IDA|GO:0019955|GOA|20504948//molecular function|cytokine binding|ISS|GO:0019955|GOA|19017797//molecular function|macrophage colony-stimulating factor receptor activity|IMP|GO:0005011|GOA|20504948//molecular function|macrophage colony-stimulating factor receptor activity|ISS|GO:0005011|GOA|na//molecular funct…	tyrosine-protein kinase that acts as cell-surface receptor for csf1 and il34 and plays an essential role in the regulation of survival, proliferation and differentiation of hematopoietic precursor cells, especially mononuclear phagocytes, such as macrophages and monocytes. promotes the release of proinflammatory chemokines in response to il34 and csf1, and thereby plays an important role in innat…	cell membrane; single-pass type i membrane protein.	P07333|A2VDG3
ENSG00000173546	CSPG4	685	612	487	1108	1041	1261	-1.07084	1.01e-16	Yes	Down regulated	Hs.513044	chondroitin sulfate proteoglycan 4	||MCSPG||CSPG4||MEL-CSPG||HMW-MAA||MSK16||Chondroitin sulfate proteoglycan 4||melanoma-associated chondroitin sulfate proteoglycan||melanoma chondroitin sulfate proteoglycan||CHONDROITIN SULFATE PROTEOGLYCAN, MELANOMA-ASSOCIATED||chondroitin sulfate proteoglycan 4 precursor||chondroitin sulfate proteoglycan 4 (melanoma-associated)||CHONDROITIN SULFATE PROTEOGLYCAN NG2, RAT, HOMOLOG OF||	1464	NM_001897	NP_001888	15	15q24.2		molecular function|protein kinase binding|IPI|GO:0019901|GOA|10587647//molecular function|signal transducer activity|IEA|GO:0004871|GOA|na//biological process|activation of MAPK activity|IEA|GO:0000187|GOA|na//biological process|angiogenesis|IEA|GO:0001525|GOA|na//biological process|carbohydrate metabolic process|TAS|GO:0005975|GOA|na//biological process|cell proliferation|IEA|GO:0008283|GOA|na//…	proteoglycan playing a role in cell proliferation and migration which stimulates endothelial cells motility during microvascular morphogenesis. may also inhibit neurite outgrowth and growth cone collapse during axon regeneration. cell surface receptor for collagen alpha 2(vi) which may confer cells ability to migrate on that substrate. binds through its extracellular n- terminus growth factors, e…	apical cell membrane {eco:0000250}; single- pass type i membrane protein {eco:0000250}; extracellular side {eco:0000250}. cell projection, lamellipodium membrane {eco:0000250}; single-pass type i membrane protein {eco:0000250}; extracellular side {eco:0000250}. note=localized at the apical plasma membrane it relocalizes to the lamellipodia of astrocytoma upon phosphorylation by prkca. localizes t…	Q6UVK1
ENSG00000260139	CSPG4P13	8	3	2	8	5	13	-1.1177	0.0338923	Yes	Down regulated		chondroitin sulfate proteoglycan 4 pseudogene 13		100302666			15
ENSG00000124092	CTCFL	15	10	18	3	7	9	1.01729	0.0125002	Yes	Up regulated	Hs.131543	CCCTC-binding factor (zinc finger protein)-like	||CT27||CTCFL||HMGB1L1||dJ579F20.2||HMG-1L1||CTCF paralog||BORIS-like protein||CTCF-like protein||cancer/testis antigen 27||CCCTC-BINDING FACTOR-LIKE PROTEIN||zinc finger protein CTCF-T||transcriptional repressor CTCFL isoform 8||transcriptional repressor CTCFL isoform 4||transcriptional repressor CTCFL isoform 12||transcriptional repressor CTCFL isoform 13||CCCTC-binding factor (zinc finger prot…	140690	NM_001269040	NP_542185	20	20q13.31		molecular function|DNA binding|IDA|GO:0003677|GOA|18413740//molecular function|RNA polymerase II core promoter proximal region sequence-specific DNA binding|IDA|GO:0000978|GOA|16140944//molecular function|RNA polymerase II core promoter proximal region sequence-specific DNA binding transcription factor activity involved in positive regulation of transcription|IDA|GO:0001077|GOA|16140944//molecula…	testis-specific dna binding protein responsible for insulator function, nuclear architecture and transcriptional control, which probably acts by recruiting epigenetic chromatin modifiers. plays a key role in gene imprinting in male germline, by participating in the establishment of differential methylation at the igf2/h19 imprinted control region (icr). directly binds the unmethylated h19 icr and…	cytoplasm. nucleus.	Q8NI51|V9GYX4|A6XGM0|V9GY73|A6XGM9
ENSG00000178464	CTD-2192J16.15	2007	1924	2556	5280	4995	5832	-1.46401	2.5e-54	Yes	Down regulated	Data not found
ENSG00000118523	CTGF	3330	3422	3927	1329	1296	1424	1.24894	2.37e-48	Yes	Up regulated	Hs.410037	connective tissue growth factor	||CCN2||IGFBP-8||IGFBP8||NOV2||HCS24||CTGF||IBP-8||IGF-binding protein 8||Connective tissue growth factor||CCN family member 2||hypertrophic chondrocyte-specific protein 24||insulin-like growth factor-binding protein 8||connective tissue growth factor precursor||	1490	NM_001901	NP_001892	6	6q23.1		molecular function|fibronectin binding|IEA|GO:0001968|GOA|na//molecular function|growth factor activity|IEA|GO:0008083|GOA|na//molecular function|heparin binding|IBA|GO:0008201|GOA|na//molecular function|insulin-like growth factor binding|IEA|GO:0005520|GOA|na//molecular function|integrin binding|IBA|GO:0005178|GOA|na//molecular function|protein binding|IPI|GO:0005515|GOA|16457822//biological pro…	major connective tissue mitoattractant secreted by vascular endothelial cells. promotes proliferation and differentiation of chondrocytes. mediates heparin- and divalent cation-dependent cell adhesion in many cell types including fibroblasts, myofibroblasts, endothelial and epithelial cells. enhances fibroblast growth factor-induced dna synthesis. {eco:0000269|pubmed:10614647, eco:0000269|pubmed:…	secreted, extracellular space, extracellular matrix {eco:0000250}. secreted {eco:0000250}.	P29279|Q5M8T4
ENSG00000107611	CUBN	9	13	7	4	4	4	1.10403	0.0312576	Yes	Up regulated	Hs.166206	cubilin (intrinsic factor-cobalamin receptor)	||MGA1||CUBN||gp280||IFCR||460 kDa receptor||intrinsic factor-vitamin B12 receptor||cubilin precursor variant 2||cubilin precursor variant 1||Cubilin (intrinsic factor-cobalamin receptor)||intestinal intrinsic factor receptor||	8029	NM_001081	NP_001072	10	10p12.31		molecular function|calcium ion binding|IEA|GO:0005509|GOA|na//molecular function|cobalamin binding|IEA|GO:0031419|GOA|na//molecular function|protein binding|IPI|GO:0005515|GOA|14576052//molecular function|protein homodimerization activity|IDA|GO:0042803|GOA|10552972//molecular function|receptor activity|IEA|GO:0004872|GOA|na//molecular function|transporter activity|TAS|GO:0005215|GOA|9478979//bio…	cotransporter which plays a role in lipoprotein, vitamin and iron metabolism, by facilitating their uptake. binds to alb, mb, kappa and lambda-light chains, tf, hemoglobin, gc, scgb1a1, apoa1, high density lipoprotein, and the gif-cobalamin complex. the binding of all ligands requires calcium. serves as important transporter in several absorptive epithelia, including intestine, renal proximal tub…	endosome membrane {eco:0000250}; peripheral membrane protein {eco:0000250}. lysosome membrane {eco:0000250}; peripheral membrane protein {eco:0000250}. note=colocalizes with amn and lrp2 in the endocytotic apparatus of epithelial cells. {eco:0000250}.	O60494
ENSG00000138161	CUZD1	10	13	17	4	7	6	1.07103	0.0115914	Yes	Up regulated	Hs.647182	CUB and zona pellucida-like domains 1	||ERG-1||CUZD1||transmembrane protein UO-44||estrogen regulated gene 1||CUB and ZP domain-containing protein 1||CUB and zona pellucida-like domains 1||CUB and zona pellucida-like domain-containing protein 1 precursor||	50624	NM_022034	NP_071317	10	10q26.13		biological process|cell cycle|IEA|GO:0007049|GOA|na//biological process|cell division|IEA|GO:0051301|GOA|na//biological process|cell proliferation|NAS|GO:0008283|GOA|15184879//biological process|substrate-dependent cell migration, cell attachment to substrate|NAS|GO:0006931|GOA|15184879//biological process|trypsinogen activation|ISS|GO:0032023|GOA|na//cellular component|integral component of memb…	cuzd1 antiserum inhibits cell attachment and proliferation of ovarian cancer cells so may be involved in these processes. may also play a role in the uterus during late pregnancy and/or in trypsin activation in pancreatic acinar cells. {eco:0000250|uniprotkb:p70412, eco:0000269|pubmed:15184879}.	cytoplasmic vesicle, secretory vesicle membrane {eco:0000250}; single-pass type i membrane protein {eco:0000250}. note=associated with zymogen granule membranes. {eco:0000250}.	Q86UP6
ENSG00000006210	CX3CL1	5	12	4	3	1	3	1.39863	0.0277022	Yes	Up regulated	Hs.531668	chemokine (C-X3-C motif) ligand 1	||NTT||ABCD-3||CX3CL1||NTN||CXC3C||C3Xkine||SCYD1||fractalkine precursor||small-inducible cytokine D1||CX3C membrane-anchored chemokine||C-X3-C motif chemokine 1||chemokine (C-X3-C motif) ligand 1||CHEMOKINE, CX3C MOTIF, LIGAND 1||SMALL INDUCIBLE CYTOKINE SUBFAMILY D, MEMBER 1||small inducible cytokine subfamily D (Cys-X3-Cys), member-1||small inducible cytokine subfamily D (Cys-X3-Cys), member 1…	6376	NM_001304392	NP_002987	16	16q13		molecular function|chemokine activity|IDA|GO:0008009|GOA|21829356//molecular function|chemokine activity|TAS|GO:0008009|GOA|12714508//molecular function|protein binding|IPI|GO:0005515|GOA|9931005//molecular function|receptor binding|TAS|GO:0005102|GOA|12714508//biological process|angiogenesis involved in wound healing|IEA|GO:0060055|GOA|na//biological process|cell adhesion|IEA|GO:0007155|GOA|na//…	the soluble form is chemotactic for t-cells and monocytes, but not for neutrophils. the membrane-bound form promotes adhesion of those leukocytes to endothelial cells. may play a role in regulating leukocyte adhesion and migration processes at the endothelium. binds to cx3cr1. {eco:0000269|pubmed:21829356}.	processed fractalkine: secreted.	A0N0N7|P78423
ENSG00000140465	CYP1A1	25	24	26	4	7	5	2.05733	4.22e-09	Yes	Up regulated	Hs.72912	cytochrome P450, family 1, subfamily A, polypeptide 1	||AHRR||CYPIA1||CP11||CYP1A1||1.14.14.1||AHH||P450DX||cytochrome P450-C||cytochrome P450-P1||flavoprotein-linked monooxygenase||xenobiotic monooxygenase||cytochrome P1-450, dioxin-inducible||TCDD-INDUCIBLE CYTOCHROME P1-450||aryl hydrocarbon hydroxylase||cytochrome P450 1A1||CYTOCHROME P450, AROMATIC COMPOUND-INDUCIBLE||POLYCYCLIC AROMATIC COMPOUND-INDUCIBLE P450||cytochrome P450 form 6||CYTOCHRO…	1543	NM_000499	NP_000490	15	15q24.1		molecular function|aromatase activity|IEA|GO:0070330|GOA|na//molecular function|demethylase activity|IEA|GO:0032451|GOA|na//molecular function|enzyme binding|IEA|GO:0019899|GOA|na//molecular function|flavonoid 3'-monooxygenase activity|IEA|GO:0016711|GOA|na//molecular function|heme binding|IEA|GO:0020037|GOA|na//molecular function|iron ion binding|IEA|GO:0005506|GOA|na//molecular function|oxidore…	cytochromes p450 are a group of heme-thiolate monooxygenases. in liver microsomes, this enzyme is involved in an nadph-dependent electron transport pathway. it oxidizes a variety of structurally unrelated compounds, including steroids, fatty acids, and xenobiotics.	endoplasmic reticulum membrane; peripheral membrane protein. microsome membrane; peripheral membrane protein.	P04798|A0N0X8
ENSG00000138061	CYP1B1	1548	1643	1607	687	684	782	1.01167	4.94e-29	Yes	Up regulated	Hs.154654	cytochrome P450, family 1, subfamily B, polypeptide 1	||GLC3A||CYPIB1||CP1B||1.14.14.1||P4501B1||CYP1B1||microsomal monooxygenase||flavoprotein-linked monooxygenase||xenobiotic monooxygenase||aryl hydrocarbon hydroxylase||cytochrome P450 1B1||CYTOCHROME P450, SUBFAMILY I, POLYPEPTIDE 1||cytochrome P450, family 1, subfamily B, polypeptide 1||cytochrome P450, subfamily I (dioxin-inducible), polypeptide 1 (glaucoma 3, primary infantile)||	1545	NM_000104	NP_000095	2	2p22.2		molecular function|aromatase activity|IEA|GO:0070330|GOA|na//molecular function|heme binding|IDA|GO:0020037|GOA|21147782//molecular function|heme binding|TAS|GO:0020037|GOA|9097971//molecular function|iron ion binding|IEA|GO:0005506|GOA|na//molecular function|monooxygenase activity|IDA|GO:0004497|GOA|15258110//molecular function|monooxygenase activity|TAS|GO:0004497|GOA|9097971//molecular functio…	cytochromes p450 are a group of heme-thiolate monooxygenases. in liver microsomes, this enzyme is involved in an nadph-dependent electron transport pathway. it oxidizes a variety of structurally unrelated compounds, including steroids, fatty acids, retinoid and xenobiotics. preferentially oxidizes 17beta- estradiol to the carcinogenic 4-hydroxy derivative, and a variety of procarcinogenic compoun…	endoplasmic reticulum membrane; peripheral membrane protein. microsome membrane; peripheral membrane protein. mitochondrion {eco:0000250}.	Q16678|Q53TK1
ENSG00000142871	CYR61	6499	6244	7200	2784	2964	3118	1.01955	4.16e-34	Yes	Up regulated	Hs.8867	cysteine-rich, angiogenic inducer, 61	||IGFBP10||CCN1||IBP-10||GIG1||IGFBP-10||CYR61||protein CYR61 precursor||IGF-binding protein 10||CCN FAMILY, MEMBER 1||cysteine-rich, anigogenic inducer, 61||CCN family member 1||cysteine-rich heparin-binding protein 61||Cysteine-rich, angiogenic inducer, 61||insulin-like growth factor-binding protein 10||CYSTEINE-RICH PROTEIN 61, MOUSE, HOMOLOG OF||	3491	NM_001554	NP_001545	1	1p22.3		molecular function|extracellular matrix binding|IEA|GO:0050840|GOA|na//molecular function|heparin binding|IBA|GO:0008201|GOA|na//molecular function|insulin-like growth factor binding|IEA|GO:0005520|GOA|na//molecular function|integrin binding|IBA|GO:0005178|GOA|na//biological process|anatomical structure morphogenesis|TAS|GO:0009653|GOA|9135077//biological process|apoptotic process involved in hea…	promotes cell proliferation, chemotaxis, angiogenesis and cell adhesion. appears to play a role in wound healing by up- regulating, in skin fibroblasts, the expression of a number of genes involved in angiogenesis, inflammation and matrix remodeling including vega-a, vega-c, mmp1, mmp3, timp1, upa, pai-1 and integrins alpha-3 and alpha-5. cyr61-mediated gene regulation is dependent on heparin-bin…	secreted.	O00622|Q6FI18
ENSG00000197191	CYSRT1	12	10	21	4	10	5	1.01169	0.0170095	Yes	Up regulated	Hs.495540	cysteine-rich tail protein 1	||LOC100130547||uncharacterized LOC100130547||	375791	NM_199001	NP_945352	9	9q34.3		cellular component|extracellular exosome|IDA|GO:0070062|GOA|19056867			A8MQ03|B8A4K4
ENSG00000156136	DCK	108	160	185	300	317	358	-1.25522	2.74e-20	Yes	Down regulated	Hs.709	deoxycytidine kinase	||DCK||2.7.1.74||Deoxycytidine kinase||deoxynucleoside kinase||	1633	NM_000788	NP_000779	4	4q13.3-q21.1		molecular function|ATP binding|IEA|GO:0005524|GOA|na//molecular function|deoxycytidine kinase activity|IDA|GO:0004137|GOA|12808445//molecular function|drug binding|IDA|GO:0008144|GOA|12808445//molecular function|nucleoside kinase activity|EXP|GO:0019206|GOA|na//molecular function|protein homodimerization activity|IPI|GO:0042803|GOA|12808445//biological process|deoxyribonucleoside monophosphate bi…	required for the phosphorylation of the deoxyribonucleosides deoxycytidine (dc), deoxyguanosine (dg) and deoxyadenosine (da). has broad substrate specificity, and does not display selectivity based on the chirality of the substrate. it is also an essential enzyme for the phosphorylation of numerous nucleoside analogs widely employed as antiviral and chemotherapeutic agents. {eco:0000269|pubmed:18…	nucleus {eco:0000269|pubmed:9342341}.	P27707|F5CTF3
ENSG00000107201	DDX58	1817	1947	1913	763	666	746	1.23713	3.43e-38	Yes	Up regulated	Hs.190622	DEAD (Asp-Glu-Ala-Asp) box polypeptide 58	||DDX58||RLR-1||3.6.4.13||RIGI||DEAD/H BOX 58||RNA helicase RIG-I||DEAD/H (Asp-Glu-Ala-Asp/His) box polypeptide||DEAD BOX POLYPEPTIDE 58||DEAD box protein 58||retinoic acid-inducible gene I protein||retinoic acid-inducible gene 1 protein||probable ATP-dependent RNA helicase DDX58||DEAD (Asp-Glu-Ala-Asp) box polypeptide 58||	23586	NM_014314	NP_055129	9	9p12		molecular function|ATP binding|IEA|GO:0005524|GOA|na//molecular function|double-stranded DNA binding|IEA|GO:0003690|GOA|na//molecular function|double-stranded RNA binding|IDA|GO:0003725|GOA|19576794//molecular function|double-stranded RNA binding|IMP|GO:0003725|GOA|19211564//molecular function|double-stranded RNA binding|TAS|GO:0003725|GOA|17079289//molecular function|helicase activity|IEA|GO:000…	innate immune receptor which acts as a cytoplasmic sensor of viral nucleic acids and plays a major role in sensing viral infection and in the activation of a cascade of antiviral responses including the induction of type i interferons and proinflammatory cytokines. its ligands include: 5'- triphosphorylated ssrna and dsrna and short dsrna (<1 kb in length). in addition to the 5'-triphosphate moie…	cytoplasm. cell projection, ruffle membrane. cytoplasm, cytoskeleton. cell junction, tight junction. note=colocalized with trim25 at cytoplasmic perinuclear bodies. associated with the actin cytoskeleton at membrane ruffles.	O95786
ENSG00000181381	DDX60L	716	738	596	210	204	239	1.51093	1.2e-33	Yes	Up regulated	Hs.535011	DEAD (Asp-Glu-Ala-Asp) box polypeptide 60-like	||DDX60L||3.6.4.13||DEAD box protein 60-like||DEAD (Asp-Glu-Ala-Asp) box polypeptide 60-like||probable ATP-dependent RNA helicase DDX60-like isoform 1||probable ATP-dependent RNA helicase DDX60-like isoform 2||	91351	NM_001012967	NP_001278439	4	4q32.3		molecular function|ATP binding|IEA|GO:0005524|GOA|na//molecular function|RNA binding|IEA|GO:0003723|GOA|na//molecular function|helicase activity|IEA|GO:0004386|GOA|na//biological process|metabolic process|IEA|GO:0008152|GOA|na			Q5H9U9
ENSG00000146966	DENND2A	577	518	527	189	183	185	1.39453	1.16e-37	Yes	Up regulated	Hs.6385	DENN/MADD domain containing 2A	||KIAA1277||DENND2A||FAM31D||DENN/MADD domain containing 2A||DENN domain-containing protein 2A||	27147	NM_015689	NP_056504	7	7q34		molecular function|Rab guanyl-nucleotide exchange factor activity|IDA|GO:0017112|GOA|20937701//biological process|positive regulation of GTPase activity|IDA|GO:0043547|GOA|20937701//biological process|positive regulation of GTPase activity|IEA|GO:0043547|GOA|na//biological process|protein transport|IEA|GO:0015031|GOA|na//biological process|retrograde transport, endosome to Golgi|IMP|GO:0042147|GO…	guanine nucleotide exchange factor (gef) which may activate rab9a and rab9b. promotes the exchange of gdp to gtp, converting inactive gdp-bound rab proteins into their active gtp- bound form. may play a role in late endosomes back to trans-golgi network/tgn transport. {eco:0000269|pubmed:20937701}.	cytoplasm, cytoskeleton {eco:0000269|pubmed:20937701}. note=associated with actin filaments.	Q9ULE3
ENSG00000035499	DEPDC1B	160	165	191	338	355	437	-1.27572	2.13e-33	Yes	Down regulated	Hs.482233	DEP domain containing 1B	||XTP1||DEPDC1B||BRCC3||breast cancer cell 3||HBxAg transactivated protein 1||HBV XAg-transactivated protein 8||DEP domain containing 1B||HBV X-transactivated gene 8 protein||DEP domain-containing protein 1B isoform 1||DEP domain-containing protein 1B isoform 2||	55789	NM_001145208	NP_060839	5	5q12.1		molecular function|GTPase activator activity|IEA|GO:0005096|GOA|na//biological process|cell migration|IMP|GO:0016477|GOA|24971537//biological process|positive regulation of GTPase activity|IEA|GO:0043547|GOA|na//biological process|positive regulation of Wnt signaling pathway|IMP|GO:0030177|GOA|24971537//biological process|regulation of small GTPase mediated signal transduction|TAS|GO:0051056|GOA|…			Q8WUY9
ENSG00000157680	DGKI	32	25	25	6	5	13	1.61388	5.22e-07	Yes	Up regulated	Hs.242947	diacylglycerol kinase, iota	||DGK-IOTA||2.7.1.107||DGKI||diacylglycerol kinase iota||DAG kinase iota||diglyceride kinase iota||Diacylglycerol kinase, iota||DIACYLGLYCEROL KINASE, IOTA, 130-KD||	9162	NM_004717	NP_004708	7	7q32.3-q33		molecular function|ATP binding|IEA|GO:0005524|GOA|na//molecular function|GTPase inhibitor activity|IEA|GO:0005095|GOA|na//molecular function|Ras GTPase binding|IEA|GO:0017016|GOA|na//molecular function|diacylglycerol kinase activity|IEA|GO:0004143|GOA|na//molecular function|metal ion binding|IEA|GO:0046872|GOA|na//molecular function|protein binding|IPI|GO:0005515|GOA|17986458//biological process|…		cytoplasm. nucleus.	O75912
ENSG00000100867	DHRS2	133	94	112	17	20	17	2.49501	2.28e-30	Yes	Up regulated	Hs.272499	dehydrogenase/reductase (SDR family) member 2	||SDR25C1||DHRS2||protein D||dicarbonyl reductase HEP27||dehydrogenase/reductase member 2||SDR FAMILY, MEMBER 2||short-chain alcohol dehydrogenase family member||dehydrogenase/reductase (SDR family) member 2||SHORT-CHAIN DEHYDROGENASE/REDUCTASE FAMILY, MEMBER 2||short chain dehydrogenase/reductase family 25C, member 1||dehydrogenase/reductase SDR family member 2, mitochondrial isoform 2||dehydrog…	10202	NM_005794	NP_878912	14	14q11.2		molecular function|carbonyl reductase (NADPH) activity|IDA|GO:0004090|GOA|16685466//molecular function|protein binding|IPI|GO:0005515|GOA|25416956//biological process|C21-steroid hormone metabolic process|NAS|GO:0008207|GOA|7556196//biological process|cellular response to oxidative stress|IDA|GO:0034599|GOA|19443906//biological process|myeloid dendritic cell differentiation|IEP|GO:0043011|GOA|119…	displays nadph-dependent dicarbonyl reductase activity in vitro with 3,4-hexanedione, 2,3-heptanedione and 1-phenyl-1,2- propanedione as substrates. no reductase activity is displayed in vitro with steroids, retinoids and sugars as substrates. attenuates mdm2-mediated p53/tp53 degradation, leading to p53/tp53 stabilization and increased transcription activity, resulting in the accumulation of mdm…	mitochondrion matrix. nucleus. note=a minor fraction of the protein is translocated from the mitochondria to the nucleus, after cleavage of the targeting signal.	Q13268
ENSG00000108771	DHX58	164	144	140	61	56	55	1.23288	8.22e-16	Yes	Up regulated	Hs.55918	DEXH (Asp-Glu-X-His) box polypeptide 58	||DHX58||3.6.4.13||RLR-3||D11lgp2e||RIG-I-like receptor 3||RNA helicase LGP2||RIG-I-like receptor LGP2||protein D11Lgp2 homolog||probable ATP-dependent helicase LGP2||LGP2, MOUSE, HOMOLOG OF||DEXH BOX POLYPEPTIDE 58||ortholog of mouse D11lgp2||DEXH (Asp-Glu-X-His) box polypeptide 58||probable ATP-dependent RNA helicase DHX58||	79132	NM_024119	NP_077024	17	17q21.2		molecular function|ATP binding|IEA|GO:0005524|GOA|na//molecular function|DNA binding|IEA|GO:0003677|GOA|na//molecular function|double-stranded RNA binding|IDA|GO:0003725|GOA|18411269//molecular function|helicase activity|IEA|GO:0004386|GOA|na//molecular function|protein binding|IPI|GO:0005515|GOA|17190814//molecular function|single-stranded RNA binding|IDA|GO:0003727|GOA|18411269//molecular funct…	acts as a regulator of ddx58/rig-i and ifih1/mda5 mediated antiviral signaling. cannot initiate antiviral signaling as it lacks the card domain required for activating mavs/ips1- dependent signaling events. can have both negative and positive regulatory functions related to ddx58/rig-i and ifih1/mda5 signaling and this role in regulating signaling may be complex and could probably depend on chara…	cytoplasm {eco:0000269|pubmed:19380577}.	Q96C10|A0A024R1Y5
ENSG00000211448	DIO2	20	20	25	5	6	7	1.68561	1.95e-06	Yes	Up regulated	Hs.202354	deiodinase, iodothyronine, type II	||DIOII||5DII||D2||TXDI2||DIO2||deiodinase-2||SelY||1.97.1.10||deiodonase-2||type-II 5'deiodinase||type-II 5'-deiodinase||type 2 DI||deiodinase, iodothyronine, type II||type 2 iodothyronine deiodinase||thyroxine deiodinase, type II||type II iodothyronine deiodinase isoform d||type II iodothyronine deiodinase isoform b||type II iodothyronine deiodinase isoform c||type II iodothyronine deiodinase i…	1734	NM_000793	NP_054644	14	14q24.2-q24.3		molecular function|selenium binding|IC|GO:0008430|GOA|9837913//molecular function|thyroxine 5'-deiodinase activity|IDA|GO:0004800|GOA|19651899//molecular function|thyroxine 5'-deiodinase activity|TAS|GO:0004800|GOA|9837913//molecular function|ubiquitin protein ligase binding|IPI|GO:0031625|GOA|19651899//biological process|cellular nitrogen compound metabolic process|TAS|GO:0034641|GOA|na//biologi…	responsible for the deiodination of t4 (3,5,3',5'- tetraiodothyronine) into t3 (3,5,3'-triiodothyronine). essential for providing the brain with appropriate levels of t3 during the critical period of development.	membrane {eco:0000305}; single-pass membrane protein {eco:0000305}.	Q92813|A8K845|Q9HCP7
ENSG00000138463	DIRC2	59	74	67	122	132	152	-1.16584	9.03e-17	Yes	Down regulated	Hs.477346	disrupted in renal carcinoma 2	||RCC4||DIRC2||renal cell carcinoma 4||Disrupted in renal carcinoma 2||disrupted in renal cancer protein 2||disrupted in renal carcinoma protein 2||	84925	NM_032839	NP_116228	3	3q21.1		biological process|transport|IEA|GO:0006810|GOA|na//cellular component|integral component of membrane|IEA|GO:0016021|GOA|na//cellular component|lysosomal membrane|IEA|GO:0005765|GOA|na	electrogenic metabolite transporter. {eco:0000269|pubmed:21692750}.	lysosome membrane {eco:0000269|pubmed:21692750}; multi-pass membrane protein {eco:0000269|pubmed:21692750}.	Q96SL1
ENSG00000175920	DOK7	12	12	21	3	7	7	1.23838	0.00278449	Yes	Up regulated	Hs.122110	docking protein 7	||CMS1B||C4orf25||DOK7||Docking protein 7||protein Dok-7 isoform 1||protein Dok-7 isoform 4||protein Dok-7 isoform 3||protein Dok-7 isoform 2||downstream of tyrosine kinase 7||CHROMOSOME 4 OPEN READING FRAME 25||	285489	NM_001164673	NP_775931	4	4p16.3		molecular function|insulin receptor binding|IEA|GO:0005158|GOA|na//molecular function|phosphatidylinositol binding|IEA|GO:0035091|GOA|na//molecular function|protein kinase binding|IDA|GO:0019901|GOA|20603078//biological process|neuromuscular junction development|IEA|GO:0007528|GOA|na//biological process|positive regulation of protein tyrosine kinase activity|IDA|GO:0061098|GOA|20603078//biologica…	probable muscle-intrinsic activator of musk that plays an essential role in neuromuscular synaptogenesis. acts in aneural activation of musk and subsequent acetylcholine receptor (achr) clustering in myotubes. induces autophosphorylation of musk. {eco:0000269|pubmed:20603078}.	cell membrane {eco:0000250}; peripheral membrane protein {eco:0000250}. cell junction, synapse {eco:0000250}. note=accumulates at neuromuscular junctions. {eco:0000250}.	Q18PE1|Q8N1M3
ENSG00000120875	DUSP4	1088	980	1130	352	291	353	1.53495	1.53e-57	Yes	Up regulated	Hs.417962	dual specificity phosphatase 4	||3.1.3.48||MKP-2||TYP||3.1.3.16||DUSP4||MKP2||DUAL-SPECIFICITY PHOSPHATASE 4||serine/threonine specific protein phosphatase||MAP kinase phosphatase 2||Dual specificity phosphatase 4||VH1 homologous phosphatase 2||mitogen-activated protein kinase phosphatase 2||dual specificity protein phosphatase hVH2||dual specificity protein phosphatase 4 isoform 1||dual specificity protein phosphatase 4 isofo…	1846	NM_001394	NP_476499	8	8p12-p11		molecular function|MAP kinase tyrosine/serine/threonine phosphatase activity|IEA|GO:0017017|GOA|na//molecular function|protein tyrosine phosphatase activity|IEA|GO:0004725|GOA|na//molecular function|protein tyrosine/serine/threonine phosphatase activity|IBA|GO:0008138|GOA|na//molecular function|protein tyrosine/threonine phosphatase activity|TAS|GO:0008330|GOA|7535768//biological process|MAPK cas…	regulates mitogenic signal transduction by dephosphorylating both thr and tyr residues on map kinases erk1 and erk2.	nucleus.	Q13115
ENSG00000135636	DYSF	25	28	26	13	6	8	1.39	1.02e-05	Yes	Up regulated	Hs.252180	dysferlin	||FER1L1||DYSF||LGMD2B||MMD1||dysferlin isoform 11||dysferlin isoform 6||dysferlin isoform 13||dysferlin isoform 7||dysferlin isoform 12||dysferlin isoform 8||dysferlin isoform 9||dysferlin isoform 14||dysferlin isoform 2||dystrophy-associated fer-1-like 1||dysferlin isoform 10||dysferlin isoform 5||dysferlin isoform 4||dysferlin isoform 3||fer-1-like protein 1||fer-1-like family member 1||Dysfer…	8291	NM_001130455	NP_003485	2	2p13.3		molecular function|calcium ion binding|IDA|GO:0005509|GOA|24239457//molecular function|calcium-dependent phospholipid binding|IMP|GO:0005544|GOA|11959863//molecular function|phospholipid binding|IDA|GO:0005543|GOA|24239457//molecular function|protein binding|IPI|GO:0005515|GOA|17185750//biological process|plasma membrane repair|IEA|GO:0001778|GOA|na//biological process|vesicle fusion|IEA|GO:00069…	key calcium ion sensor involved in the ca(2+)-triggered synaptic vesicle-plasma membrane fusion. plays a role in the sarcolemma repair mechanism of both skeletal muscle and cardiomyocytes that permits rapid resealing of membranes disrupted by mechanical stress (by similarity). {eco:0000250}.	cell membrane, sarcolemma; single-pass type ii membrane protein. cytoplasmic vesicle membrane {eco:0000250}; single-pass type ii membrane protein {eco:0000250}. cell membrane. note=colocalizes, during muscle differentiation, with bin1 in the t-tubule system of myotubules and at the site of contact between two myotubes or a myoblast and a myotube. wounding of myotubes led to its focal enrichment t…	O75923
ENSG00000221818	EBF2	8	4	2	9	11	13	-1.35875	0.00375986	Yes	Down regulated	Hs.491292	early B-cell factor 2	||EBF2||OE-3||O/E-3||EBF-2||OLF-1/EBF-LIKE 3||transcription factor COE2||early B-cell factor 2||metencephalon-mesencephalnon-olfactory transcription factor 1||Collier, Olf and EBF 2||	64641	NM_022659	NP_073150	8	8p21.2		molecular function|DNA binding|IEA|GO:0003677|GOA|na//molecular function|chromatin binding|IEA|GO:0003682|GOA|na//molecular function|metal ion binding|IEA|GO:0046872|GOA|na//molecular function|protein dimerization activity|IEA|GO:0046983|GOA|na//biological process|adipose tissue development|IEA|GO:0060612|GOA|na//biological process|brown fat cell differentiation|IEA|GO:0050873|GOA|na//biological …	transcription factor that, in osteoblasts, activates the decoy receptor for rankl, tnfrsf11b, which in turn regulates osteoclast differentiation. acts in synergy with the wnt- responsive lef1/ctnnb1 pathway. recognizes variations of the palindromic sequence 5'-attcccnngggaatt-3' (by similarity). {eco:0000250}.	nucleus {eco:0000305}.	Q9HAK2|B7Z934|B2RNT0
ENSG00000183690	EFHC2	10	8	7	2	3	5	1.14706	0.042015	Yes	Up regulated	Hs.521953	EF-hand domain (C-terminal) containing 2	||EFHC2||dJ1158H2.1||MRX74||EF-HAND DOMAIN-CONTAINING PROTEIN 2||mental retardation, X-linked 74||EF-HAND DOMAIN (C-TERMINAL)-CONTAINING PROTEIN 2||EF-hand domain-containing family member C2||EF-hand domain (C-terminal) containing 2||	80258	NM_025184	NP_079460	X	Xp11.3		molecular function|calcium ion binding|IEA|GO:0005509|GOA|na//molecular function|protein binding|IPI|GO:0005515|GOA|25416956			Q5JST6
ENSG00000234882	EIF3EP1	11	10	13	3	7	2	1.32884	0.00750821	Yes	Up regulated		eukaryotic translation initiation factor 3, subunit E pseudogene 1		3647			6	6q13
ENSG00000166897	ELFN2	310	255	229	105	96	102	1.24569	2.6e-16	Yes	Up regulated	Hs.344170	extracellular leucine-rich repeat and fibronectin type III domain containing 2		114794	NM_052906	NP_443138	22	22q13.1		molecular function|phosphatase binding|IDA|GO:0019902|GOA|19389623//molecular function|protein phosphatase inhibitor activity|IEA|GO:0004864|GOA|na//biological process|negative regulation of phosphatase activity|IDA|GO:0010923|GOA|19389623//cellular component|extracellular space|IDA|GO:0005615|GOA|22664934//cellular component|integral component of membrane|IEA|GO:0016021|GOA|na	inhibits phosphatase activity of protein phosphatase 1 (pp1) complexes. {eco:0000269|pubmed:19389623}.	membrane {eco:0000305}; single-pass membrane protein {eco:0000305}.	Q5R3F8
ENSG00000127774	EMC6	554	521	746	255	245	257	1.11024	6.12e-22	Yes	Up regulated	Hs.30011	ER membrane protein complex subunit 6	||EMC6||TMEM93||transmembrane protein 93||ER membrane protein complex subunit 6||	83460	NM_001014764	NP_112588	17	17p13.2		molecular function|protein binding|IPI|GO:0005515|GOA|23182941//biological process|autophagic vacuole assembly|IMP|GO:0000045|GOA|23182941//cellular component|ER membrane protein complex|IDA|GO:0072546|GOA|22119785//cellular component|integral component of endoplasmic reticulum membrane|IDA|GO:0030176|GOA|23182941//cellular component|integral component of membrane|IDA|GO:0016021|GOA|22119785//cel…		membrane {eco:0000269|pubmed:22119785}; multi-pass membrane protein {eco:0000269|pubmed:22119785}.	Q9BV81
ENSG00000134153	EMC7	272	281	387	551	571	609	-1.03419	6.4e-22	Yes	Down regulated	Hs.160565	ER membrane protein complex subunit 7	||ORF1-FL1||HT022||EMC7||C11orf3||UPF0480 protein C15orf24||chromosome 15 hypothetical ATG/GTP binding protein||ER membrane protein complex subunit 7||ER membrane protein complex subunit 7 precursor||	56851	NM_020154	NP_064539	15	15q14		molecular function|carbohydrate binding|IEA|GO:0030246|GOA|na//biological process|biological_process|ND|GO:0008150|GOA|na//cellular component|ER membrane protein complex|IDA|GO:0072546|GOA|22119785//cellular component|integral component of membrane|IDA|GO:0016021|GOA|22119785//cellular component|integral component of membrane|NAS|GO:0016021|GOA|12975309		membrane {eco:0000269|pubmed:22119785}; single-pass type i membrane protein {eco:0000269|pubmed:22119785}.	Q9NPA0
ENSG00000143924	EML4	278	260	265	653	584	662	-1.38815	1.11e-44	Yes	Down regulated	Hs.713173	echinoderm microtubule associated protein like 4	||EML4||EMAP-4||C2orf2||ELP120||EMAPL4||ropp 120||ROPP120 EML4-ALK FUSION GENE||restrictedly overexpressed proliferation-associated protein||ECHINODERM MICROTUBULE ASSOCIATED PROTEIN LIKE-4||Echinoderm microtubule associated protein like 4||echinoderm microtubule-associated protein-like 4 isoform b||echinoderm microtubule-associated protein-like 4 isoform a||	27436	NM_001145076	NP_061936	2	2p21		molecular function|molecular_function|ND|GO:0003674|GOA|na//biological process|microtubule-based process|NAS|GO:0007017|GOA|10995578//biological process|mitotic nuclear division|NAS|GO:0007067|GOA|10995578//biological process|negative regulation of microtubule depolymerization|IEA|GO:0007026|GOA|na//cellular component|cytoplasm|NAS|GO:0005737|GOA|10995578//cellular component|membrane|IDA|GO:00160…	may modify the assembly dynamics of microtubules, such that microtubules are slightly longer, but more dynamic. {eco:0000250}.	cytoplasm, cytoskeleton {eco:0000305}.	Q9HC35|B5MBZ0
ENSG00000136960	ENPP2	36	33	38	17	10	20	1.03453	5.3e-05	Yes	Up regulated	Hs.190977	ectonucleotide pyrophosphatase/phosphodiesterase 2	||ATX-X||PDNP2||PDI-ALPHA||3.1.4.39||ENPP2||PD-IALPHA||LysoPLD||autotaxin-t||E-NPP 2||Ectonucleotide pyrophosphatase/phosphodiesterase 2||plasma lysophospholipase D||extracellular lysophospholipase D||phosphodiesterase I/nucleotide pyrophosphatase 2||ectonucleotide pyrophosphatase/phosphodiesterase family member 2 isoform 2 preproprotein||ectonucleotide pyrophosphatase/phosphodiesterase family me…	5168	NM_001040092	NP_006200	8	8q24.1		molecular function|alkylglycerophosphoethanolamine phosphodiesterase activity|IEA|GO:0047391|GOA|na//molecular function|calcium ion binding|ISS|GO:0005509|GOA|na//molecular function|hydrolase activity|TAS|GO:0016787|GOA|7982964//molecular function|lysophospholipase activity|IDA|GO:0004622|GOA|15280042//molecular function|nucleic acid binding|IEA|GO:0003676|GOA|na//molecular function|nucleotide di…	hydrolyzes lysophospholipids to produce lysophosphatidic acid (lpa) in extracellular fluids. major substrate is lysophosphatidylcholine. also can act on sphingosylphosphphorylcholine producing sphingosine-1-phosphate, a modulator of cell motility. can hydrolyze, in vitro, bis-pnpp, to some extent pnp-tmp, and barely atp. involved in several motility- related processes such as angiogenesis and neu…	secreted {eco:0000269|pubmed:15769751}. note=secreted by most body fluids including serum and csf. also by adipocytes and numerous cancer cells.	Q13822
ENSG00000112796	ENPP5	10	10	7	4	3	4	1.12325	0.0339531	Yes	Up regulated	Hs.35198	ectonucleotide pyrophosphatase/phosphodiesterase 5 (putative)	||NPP-5||ENPP5||E-NPP 5||Ectonucleotide pyrophosphatase/phosphodiesterase 5 (putative)||ectonucleotide pyrophosphatase/phosphodiesterase family member 5 isoform 2||ectonucleotide pyrophosphatase/phosphodiesterase family member 5 isoform 1 precursor||	59084	NM_001290072	NP_067547	6	6p21.1-p11.2		molecular function|hydrolase activity|IEA|GO:0016787|GOA|na//molecular function|metal ion binding|IEA|GO:0046872|GOA|na//biological process|cell communication|IEA|GO:0007154|GOA|na//biological process|metabolic process|IEA|GO:0008152|GOA|na//cellular component|extracellular region|IEA|GO:0005576|GOA|na//cellular component|integral component of membrane|IEA|GO:0016021|GOA|na//cellular component|pl…	may play a role in neuronal cell communication. lacks nucleotide pyrophosphatase and lysopholipase d activity (by similarity). {eco:0000250|uniprotkb:p84039}.	secreted {eco:0000305}. membrane {eco:0000305}; single-pass membrane protein {eco:0000305}.	Q9UJA9|B4DHN2
ENSG00000112425	EPM2A	36	51	47	21	16	23	1.00846	2.14e-05	Yes	Up regulated	Hs.486696	epilepsy, progressive myoclonus type 2A, Lafora disease (laforin)	||3.1.3.48||LAFPTPase||EPM2A||3.1.3.16||MELF||glucan phosphatase||EPM2A GENE||lafora PTPase||laforin isoform a||laforin isoform b||EPM2A, ISOFORM B||LAFORIN EPM2A, ISOFORM A||epilepsy, progressive myoclonus type 2, Lafora disease (laforin)||epilepsy, progressive myoclonus type 2A, Lafora disease (laforin)||	7957	NM_001018041	NP_005661	6	6q24		molecular function|carbohydrate phosphatase activity|EXP|GO:0019203|GOA|na//molecular function|carbohydrate phosphatase activity|TAS|GO:0019203|GOA|na//molecular function|phosphatidylinositol-4,5-bisphosphate 5-phosphatase activity|IBA|GO:0004439|GOA|na//molecular function|protein binding|IPI|GO:0005515|GOA|12915448//molecular function|protein serine/threonine phosphatase activity|IDA|GO:0004722|…	has both dual-specificity protein phosphatase and glucan phosphatase activities. together with the e3 ubiquitin ligase nhlrc1/malin, appears to be involved in the clearance of toxic polyglucosan and protein aggregates via multiple pathways. dephosphorylates phosphotyrosine, phosphoserine and phosphothreonine substrates in vitro. has also been shown to dephosphorylate mapt. shows strong phosphatas…	isoform 7: cytoplasm.	O95278
ENSG00000133106	EPSTI1	234	233	272	63	53	66	1.87172	8.26e-50	Yes	Up regulated	Hs.546467	epithelial stromal interaction 1 (breast)	||EPSTI1||BRESI1||Epithelial stromal interaction 1 (breast)||epithelial-stromal interaction protein 1 isoform 2||epithelial-stromal interaction protein 1 isoform 1||	94240	NM_001002264	NP_150280	13	13q13.3					Q96J88
ENSG00000188107	EYS	9	9	4	13	19	9	-1.03506	0.0170296	Yes	Down regulated	Hs.25067	eyes shut homolog (Drosophila)	||dJ303F19.1||EYS||C6orf179||C6orf178||RP25||C6orf180||dJ22I17.2||SPAM||dJ1018A4.2||EGFL11||bA166P24.2||bA74E24.1||bA307F22.3||EGFL10||EGF-like-domain, multiple 11||EGF-like-domain, multiple 10||protein spacemaker homolog||eyes shut homolog (Drosophila)||epidermal growth factor-like protein 10||epidermal growth factor-like protein 11||EYES SHUT, DROSOPHILA, HOMOLOG OF||protein eyes shut homolog i…	346007	NM_001142800	NP_938024	6	6q12		molecular function|calcium ion binding|IEA|GO:0005509|GOA|na//molecular function|molecular_function|ND|GO:0003674|GOA|na//biological process|detection of light stimulus involved in visual perception|IMP|GO:0050908|GOA|18836446//biological process|skeletal muscle tissue regeneration|IMP|GO:0043403|GOA|21826682//cellular component|extracellular exosome|IDA|GO:0070062|GOA|19056867	required to maintain the integrity of photoreceptor cells. {eco:0000269|pubmed:18836446}.	secreted {eco:0000305|pubmed:18836446}. note=localizes in the photoreceptor cell layer.	Q5T1H1
ENSG00000164251	F2RL1	67	69	57	30	26	18	1.23114	2.69e-08	Yes	Up regulated	Hs.744181	coagulation factor II (thrombin) receptor-like 1	||F2RL1||PAR2||GPR11||thrombin receptor-like 1||protease-activated receptor 2||G PROTEIN-COUPLED RECEPTOR 11||proteinase-activated receptor 2 precursor||G-protein coupled receptor 11||coagulation factor II receptor-like 1||coagulation factor II (thrombin) receptor-like 1||	2150	NM_005242	NP_005233	5	5q13		molecular function|G-protein alpha-subunit binding|ISS|GO:0001965|GOA|na//molecular function|G-protein beta-subunit binding|ISS|GO:0031681|GOA|na//molecular function|G-protein coupled receptor activity|IMP|GO:0004930|GOA|18622013//molecular function|G-protein coupled receptor activity|ISS|GO:0004930|GOA|na//molecular function|protein binding|IPI|GO:0005515|GOA|15708858//molecular function|recepto…	receptor for trypsin and trypsin-like enzymes coupled to g proteins. its function is mediated through the activation of several signaling pathways including phospholipase c (plc), intracellular calcium, mitogen-activated protein kinase (mapk), i- kappab kinase/nf-kappab and rho. can also be transactivated by cleaved f2r/par1. involved in modulation of inflammatory responses and regulation of inna…	cell membrane; multi-pass membrane protein.	P55085
ENSG00000231584	FAHD2CP	14	5	13	3	2	5	1.49783	0.00711503	Yes	Up regulated	Hs.720108	fumarylacetoacetate hydrolase domain containing 2C, pseudogene	||FAHD2CP||fumarylacetoacetate hydrolase domain containing 2C, pseudogene||	729234			2	2q11.1
ENSG00000150510	FAM124A	18	15	18	26	35	35	-1.0541	4.36e-05	Yes	Down regulated	Hs.71913	family with sequence similarity 124A	||FAM124A||protein FAM124A isoform 2||protein FAM124A isoform 1||family with sequence similarity 124A||	220108	NM_001242312	NP_659456	13	13q14.3		molecular function|protein binding|IPI|GO:0005515|GOA|25416956			Q86V42
ENSG00000204442	FAM155A	271	304	349	120	133	144	1.06923	1.27e-20	Yes	Up regulated	Hs.535394	family with sequence similarity 155, member A	||FAM155A||transmembrane protein FAM155A||family with sequence similarity 155, member A||	728215	NM_001080396	NP_001073865	13	13q33.3		cellular component|integral component of membrane|IEA|GO:0016021|GOA|na		membrane {eco:0000305}; multi-pass membrane protein {eco:0000305}.	B1AL88
ENSG00000123575	FAM199X	270	273	279	665	746	827	-1.58978	2.07e-58	Yes	Down regulated	Hs.496535	family with sequence similarity 199, X-linked	||FAM199X||CXorf39||protein FAM199X||family with sequence similarity 199, X-linked||	139231	NM_207318	NP_997201	X	Xq22.2					Q6PEV8|B0QYU2
ENSG00000039523	FAM65A	569	448	425	1006	956	1006	-1.1858	1.11e-22	Yes	Down regulated	Hs.152717	family with sequence similarity 65, member A	||FAM65A||protein FAM65A isoform 4||protein FAM65A isoform 1||protein FAM65A isoform 3||protein FAM65A isoform 2||family with sequence similarity 65, member A||	79567	NM_001193522	NP_078795	16	16q22.1		molecular function|molecular_function|ND|GO:0003674|GOA|na//biological process|biological_process|ND|GO:0008150|GOA|na//cellular component|cytoplasm|IBA|GO:0005737|GOA|na//cellular component|cytoplasm|ISS|GO:0005737|GOA|na//cellular component|extracellular exosome|IDA|GO:0070062|GOA|19056867		cytoplasm {eco:0000250}. note=localizes to the podocyte major processes and cell body. {eco:0000250}.	Q6ZS17
ENSG00000253540	FAM86HP	7	15	7	2	2	4	1.67229	0.0046773	Yes	Up regulated	Hs.123633	family with sequence similarity 86, member H, pseudogene	||FAM86HP||Family with sequence similarity 86, member A pseudogene||family with sequence similarity 86, member H, pseudogene||	729375			3	3q22.1
ENSG00000171084	FAM86JP	46	40	45	25	13	19	1.04859	1.21e-05	Yes	Up regulated	Hs.553949	family with sequence similarity 86, member J, pseudogene	||FAM86JP||family with sequence similarity 86, member J, pseudogene||Family with sequence similarity 86, member A pseudogene||	100125556			3	3q21.2
ENSG00000162894	FCMR	13	14	20	6	3	7	1.38744	0.000601644	Yes	Up regulated	Hs.58831	Fc fragment of IgM receptor	||IL24||FISP||MDA7||C49A||MOB5||IL10B||ST16||melanocyte-associated Mda-7||Interleukin 24||IL-4-induced secreted protein||interleukin-24 isoform 5||interleukin-24 isoform 3 precursor||interleukin-24 isoform 4 precursor||interleukin-24 isoform 1 precursor||melanoma differentiation-associated gene 7 protein||suppression of tumorigenicity 16 (melanoma differentiation)||	9214	NM_001142473	NP_005440	1	1q32.1		biological process|cellular defense response|TAS|GO:0006968|GOA|9586636//biological process|immune system process|IEA|GO:0002376|GOA|na//biological process|negative regulation of apoptotic process|TAS|GO:0043066|GOA|9586636//cellular component|extracellular region|IEA|GO:0005576|GOA|na//cellular component|integral component of membrane|IEA|GO:0016021|GOA|na	may play a role in the immune system processes. protects cells from fas-, tnf alpha- and fadd-induced apoptosis without increasing expression of the inhibitors of apoptosis bcl2 and bclxl. seems to activate an inhibitory pathway that prevents casp8 activation following fas stimulation, rather than blocking apoptotic signals downstream. may inhibit fas-induced apoptosis by preventing casp8 process…	isoform 3: secreted. note=detected in the serum.	O60667
ENSG00000113578	FGF1	79	75	73	13	30	35	1.39449	8.97e-11	Yes	Up regulated	Hs.483635	fibroblast growth factor 1 (acidic)	||ECGF-beta||ECGFA||FGFA||FGF1||GLIO703||HBGF-1||FGF-alpha||HBGF1||ECGFB||FGF-1||heparin-binding growth factor 1||beta-endothelial cell growth factor||FIBROBLAST GROWTH FACTOR, ACIDIC||endothelial cell growth factor, beta||Fibroblast growth factor 1 (acidic)||AFGF ENDOTHELIAL CELL GROWTH FACTOR, ALPHA||fibroblast growth factor 1 isoform 3 precursor||fibroblast growth factor 1 isoform 2 precursor|…	2246	NM_000800	NP_149128	5	5q31		molecular function|Hsp70 protein binding|IEA|GO:0030544|GOA|na//molecular function|S100 protein binding|IPI|GO:0044548|GOA|11432880//molecular function|fibroblast growth factor receptor binding|IPI|GO:0005104|GOA|10830168//molecular function|growth factor activity|IDA|GO:0008083|GOA|20145243//molecular function|heparin binding|IDA|GO:0008201|GOA|20145243//molecular function|protein binding|IPI|GO…	plays an important role in the regulation of cell survival, cell division, angiogenesis, cell differentiation and cell migration. functions as potent mitogen in vitro. {eco:0000269|pubmed:16597617, eco:0000269|pubmed:20145243, eco:0000269|pubmed:8663044}.	secreted. cytoplasm. cytoplasm, cell cortex. cytoplasm, cytosol. nucleus. note=lacks a cleavable signal sequence. within the cytoplasm, it is transported to the cell membrane and then secreted by a non-classical pathway that requires cu(2+) ions and s100a13. secreted in a complex with syt1 (by similarity). binding of exogenous fgf1 to fgfr facilitates endocytosis followed by translocation of fgf1…	P05230|A8K147|Q16089
ENSG00000142621	FHAD1	16	17	13	5	5	10	1.04242	0.0069804	Yes	Up regulated	Hs.659997	forkhead-associated (FHA) phosphopeptide binding domain 1	||FHAD1||FHA domain-containing protein 1||forkhead-associated domain-containing protein 1||forkhead-associated (FHA) phosphopeptide binding domain 1||	114827	NM_052929	NP_443161	1	1p36.21					B1AJZ9
ENSG00000115641	FHL2	850	839	1043	401	391	410	1.0318	1.05e-27	Yes	Up regulated	Hs.443687	four and a half LIM domains 2	||AAG11||SLIM-3||SLIM3||FHL2||FHL-2||aging-associated gene 11||LIM domain protein DRAL||skeletal muscle LIM-protein 3||FOUR-AND-A-HALF LIM DOMAINS 2||DOWNREGULATED IN RHABDOMYOSARCOMA LIM PROTEIN||down-regulated in rhabdomyosarcoma LIM protein||four and a half LIM domains 2||four and a half LIM domains protein 2||	2274	NM_001039492	NP_963851	2	2q12.2		molecular function|androgen receptor binding|NAS|GO:0050681|GOA|15572661//molecular function|identical protein binding|IPI|GO:0042802|GOA|10906324//molecular function|protein binding|IPI|GO:0005515|GOA|14550570//molecular function|transcription coactivator activity|NAS|GO:0003713|GOA|15572661//molecular function|transcription factor binding|IPI|GO:0008134|GOA|15692560//molecular function|zinc ion…	may function as a molecular transmitter linking various signaling pathways to transcriptional regulation. negatively regulates the transcriptional repressor e4f1 and may function in cell growth. inhibits the transcriptional activity of foxo1 and its apoptotic function by enhancing the interaction of foxo1 with sirt1 and foxo1 deacetylation. {eco:0000269|pubmed:15692560, eco:0000269|pubmed:1665215…	cytoplasm. nucleus.	Q14192|Q6I9R8|J3KNW4|Q2XQU9
ENSG00000122642	FKBP9	540	534	562	1059	1040	1150	-1.13679	1.63e-38	Yes	Down regulated	Hs.103934	FK506 binding protein 9, 63 kDa	||FKBP9||FKBP-9||FKBP63||FKBP-63||FKBP60||rotamase||5.2.1.8||PPIase FKBP9||FK506-binding protein 9||63 kDa FKBP||63 kDa FK506-binding protein||peptidyl-prolyl cis-trans isomerase FKBP9 isoform 3||FK506 binding protein 9, 63 kDa||peptidyl-prolyl cis-trans isomerase FKBP9 isoform 2 precursor||peptidyl-prolyl cis-trans isomerase FKBP9 isoform 1 precursor||	11328	NM_001284341	NP_009201	7	7p11.1		molecular function|FK506 binding|IBA|GO:0005528|GOA|na//molecular function|calcium ion binding|ISS|GO:0005509|GOA|na//molecular function|peptidyl-prolyl cis-trans isomerase activity|IBA|GO:0003755|GOA|na//biological process|chaperone-mediated protein folding|IBA|GO:0061077|GOA|na//biological process|protein folding|ISS|GO:0006457|GOA|na//biological process|protein peptidyl-prolyl isomerization|IB…	ppiases accelerate the folding of proteins during protein synthesis.	endoplasmic reticulum {eco:0000255|prosite- prorule:pru10138}.	O95302|A7YQ73
ENSG00000090554	FLT3LG	120	120	161	51	64	49	1.1344	7.03e-12	Yes	Up regulated	Hs.428	fms-related tyrosine kinase 3 ligand	||FLT3LG||flt3 ligand||Fms-related tyrosine kinase 3 ligand||fms-related tyrosine kinase 3 ligand isoform 2||fms-related tyrosine kinase 3 ligand isoform 1 precursor||	2323	NM_001204502	NP_001450	19	19q13.3		molecular function|cytokine activity|IEA|GO:0005125|GOA|na//molecular function|protein homodimerization activity|IEA|GO:0042803|GOA|na//molecular function|receptor binding|TAS|GO:0005102|GOA|8180375//molecular function|receptor tyrosine kinase binding|IEA|GO:0030971|GOA|na//biological process|embryonic hemopoiesis|IDA|GO:0035162|GOA|21149635//biological process|lymphocyte differentiation|IEA|GO:0…	stimulates the proliferation of early hematopoietic cells by activating flt3. synergizes well with a number of other colony stimulating factors and interleukins.	isoform 2: secreted.	P49771|B7ZLY4
ENSG00000076258	FMO4	10	9	13	1	5	3	1.64423	0.00159481	Yes	Up regulated	Hs.386502	flavin containing monooxygenase 4	||1.14.13.8||FMO4||TMA OXYGENASE||TRIMETHYLAMINE OXYGENASE||FMO2, FORMERLY||FMO 4||dimethylaniline oxidase 4||FLAVIN-CONTAINING MONOOXYGENASE 2, FORMERLY||dimethylaniline monooxygenase [N-oxide-forming] 4||FMO, ADULT LIVER FORM||hepatic flavin-containing monooxygenase 4||Flavin containing monooxygenase 4||	2329	NM_002022	NP_002013	1	1q24.3		molecular function|N,N-dimethylaniline monooxygenase activity|IBA|GO:0004499|GOA|na//molecular function|N,N-dimethylaniline monooxygenase activity|NAS|GO:0004499|GOA|1417778//molecular function|NADP binding|IEA|GO:0050661|GOA|na//molecular function|flavin adenine dinucleotide binding|IEA|GO:0050660|GOA|na//biological process|drug catabolic process|IEA|GO:0042737|GOA|na//biological process|drug me…	this protein is involved in the oxidative metabolism of a variety of xenobiotics such as drugs and pesticides.	microsome membrane. endoplasmic reticulum membrane.	P31512
ENSG00000257365	FNTB	50	41	48	102	117	102	-1.35517	3.59e-16	Yes	Down regulated	Hs.325531	farnesyltransferase, CAAX box, beta	||FNTB||FTase-beta||FPTB||2.5.1.58||protein farnesyltransferase subunit beta||farnesyltransferase, CAAX box, beta||CAAX farnesyltransferase subunit beta||ras proteins prenyltransferase subunit beta||	2342	NM_002028	NP_002019	14	14q23.3		molecular function|drug binding|IEA|GO:0008144|GOA|na//molecular function|farnesyltranstransferase activity|IEA|GO:0004311|GOA|na//molecular function|isoprenoid binding|IEA|GO:0019840|GOA|na//molecular function|peptide binding|IEA|GO:0042277|GOA|na//molecular function|protein binding|IPI|GO:0005515|GOA|11687658//molecular function|protein farnesyltransferase activity|IDA|GO:0004660|GOA|16893176//…	essential subunit of the farnesyltransferase complex. catalyzes the transfer of a farnesyl moiety from farnesyl diphosphate to a cysteine at the fourth position from the c- terminus of several proteins having the c-terminal sequence cys- aliphatic-aliphatic-x. {eco:0000269|pubmed:12036349, eco:0000269|pubmed:12825937, eco:0000269|pubmed:16893176, eco:0000269|pubmed:19246009, eco:0000269|pubmed:84…		P49356
ENSG00000181274	FRAT2	325	338	428	149	131	176	1.10954	9.87e-22	Yes	Up regulated	Hs.140720	frequently rearranged in advanced T-cell lymphomas 2	||FRAT-2||FRAT2||GSK-3-binding protein FRAT2||GSK-3 binding protein FRAT2||frequently rearranged in advanced T-cell lymphomas 2||	23401	NM_012083	NP_036215	10	10q24.1		molecular function|molecular_function|ND|GO:0003674|GOA|na//biological process|Wnt signaling pathway|IEA|GO:0016055|GOA|na//biological process|cell proliferation|NAS|GO:0008283|GOA|9635432//biological process|multicellular organismal development|NAS|GO:0007275|GOA|9635432//biological process|positive regulation of canonical Wnt signaling pathway|TAS|GO:0090263|GOA|na//cellular component|cellular_…	positively regulates the wnt signaling pathway by stabilizing beta-catenin through the association with gsk-3.		O75474
ENSG00000150893	FREM2	25	16	15	28	39	40	-1.07444	3.54e-05	Yes	Down regulated	Hs.253994	FRAS1 related extracellular matrix protein 2	||FREM2||ECM3 homolog||FRAS1 related extracellular matrix protein 2||FRAS1-related extracellular matrix protein 2 precursor||	341640	NM_207361	NP_997244	13	13q13.3		molecular function|calcium ion binding|IEA|GO:0005509|GOA|na//biological process|cell communication|IEA|GO:0007154|GOA|na//biological process|homophilic cell adhesion via plasma membrane adhesion molecules|IEA|GO:0007156|GOA|na//biological process|inner ear development|IEA|GO:0048839|GOA|na//biological process|morphogenesis of an epithelium|IEA|GO:0002009|GOA|na//cellular component|basement membr…	extracellular matrix protein required for maintenance of the integrity of the skin epithelium and for maintenance of renal epithelia. may be required for epidermal adhesion. {eco:0000269|pubmed:15838507}.	cell membrane {eco:0000305}; single-pass type i membrane protein {eco:0000305}; extracellular side {eco:0000305}.	Q5SZK8
ENSG00000169933	FRMPD4	21	10	21	2	3	2	2.68272	1.1e-07	Yes	Up regulated	Hs.657507	FERM and PDZ domain containing 4	||FRMPD4||KIAA0316||PDZK10||PDZD10||Preso||PDZ domain-containing protein 10||PSD-95-interacting regulator of spine morphogenesis||PSD95-INTERACTING REGULATOR OF SPINE MORPHOGENESIS||FERM AND PDZ DOMAINS-CONTAINING PROTEIN 4||PSD-95-interacting FERM and PDZ domain protein||FERM and PDZ domain-containing protein 4||FERM and PDZ domain containing 4||	9758	NM_014728	NP_055543	X	Xp22.2		molecular function|phosphatidylinositol-4,5-bisphosphate binding|IDA|GO:0005546|GOA|19118189//molecular function|protein binding|IPI|GO:0005515|GOA|19118189//biological process|positive regulation of synapse structural plasticity|IMP|GO:0051835|GOA|19118189//cellular component|cytoskeleton|IEA|GO:0005856|GOA|na//cellular component|dendritic spine|IDA|GO:0043197|GOA|19118189	positive regulator of dendritic spine morphogenesis and density. required for the maintenance of excitatory synaptic transmission. binds phosphatidylinositol 4,5-bisphosphate. {eco:0000269|pubmed:19118189}.	cell projection, dendritic spine {eco:0000269|pubmed:19118189}.	Q14CM0
ENSG00000134363	FST	104	115	157	55	58	51	1.04112	1.01e-09	Yes	Up regulated	Hs.9914	follistatin	||FST||Follistatin||activin-binding protein||follistatin isoform FST317 precursor||follistatin isoform FST344 precursor||	10468	NM_006350	NP_037541	5	5q11.2		molecular function|activin binding|IPI|GO:0048185|GOA|12697670//molecular function|heparan sulfate proteoglycan binding|IEA|GO:0043395|GOA|na//molecular function|protein binding|IPI|GO:0005515|GOA|16198295//molecular function|signal transducer activity|NAS|GO:0004871|GOA|12702211//biological process|BMP signaling pathway|IEA|GO:0030509|GOA|na//biological process|female gonad development|IEA|GO:00…	binds directly to activin and functions as an activin antagonist. specific inhibitor of the biosynthesis and secretion of pituitary follicle stimulating hormone (fsh).	secreted.	P19883|A0A024QZU6
ENSG00000168843	FSTL5	17	14	12	3	2	2	2.41364	2.66e-06	Yes	Up regulated	Hs.32452	follistatin-like 5	||FSTL5||Follistatin-like 5||follistatin-like protein 5||follistatin-related protein 5 isoform b precursor||follistatin-related protein 5 isoform c precursor||follistatin-related protein 5 isoform a precursor||	56884	NM_001128427	NP_064501	4	4q32.3		molecular function|calcium ion binding|IEA|GO:0005509|GOA|na//molecular function|protein binding|IPI|GO:0005515|GOA|24407287//cellular component|extracellular region|IEA|GO:0005576|GOA|na		secreted {eco:0000305}.	Q8N475
ENSG00000109586	GALNT7	92	88	80	272	288	355	-1.95641	7.45e-55	Yes	Down regulated	In multiple Geneids
ENSG00000117228	GBP1	374	424	461	106	102	115	1.81337	3.31e-57	Yes	Up regulated	Hs.62661	guanylate binding protein 1, interferon-inducible	||GBP1||huGBP-1||GTP-binding protein 1||interferon-induced guanylate-binding protein 1||guanine nucleotide-binding protein 1||GUANYLATE-BINDING PROTEIN 1, INTERFERON-INDUCIBLE, 67-KD||Guanylate binding protein 1, interferon-inducible||guanylate binding protein 1, interferon-inducible, 67kDa||	2633	NM_002053	NP_002044	1	1p22.2		molecular function|GTP binding|IEA|GO:0005525|GOA|na//molecular function|GTPase activity|IEA|GO:0003924|GOA|na//molecular function|Hsp90 protein binding|IPI|GO:0051879|GOA|24337748//molecular function|actin binding|IDA|GO:0003779|GOA|24337748//molecular function|cytokine binding|IPI|GO:0019955|GOA|24337748//molecular function|enzyme binding|IPI|GO:0019899|GOA|24337748//molecular function|identica…	hydrolyzes gtp to gmp in two consecutive cleavage reactions. exhibits antiviral activity against influenza virus. promote oxidative killing and deliver antimicrobial peptides to autophagolysosomes, providing broad host protection against different pathogen classes. {eco:0000269|pubmed:22106366}.	cytoplasm. golgi apparatus membrane; lipid- anchor; cytoplasmic side. secreted. note=secreted from endothelial cells in the cerebrospinal fluid, upon bacterial challenge and independently of interferon-gamma induction. golgi membrane localization requires isoprenylation and the presence of another ifn-gamma-induced factor.	P32455
ENSG00000117226	GBP3	113	117	110	32	22	39	1.72207	7.19e-23	Yes	Up regulated	Hs.720167	guanylate binding protein 3	||GBP3||GBP-3||GTP-binding protein 3||Guanylate binding protein 3||guanine nucleotide-binding protein 3||guanylate-binding protein 3 delta C||	2635	NM_018284	NP_060754	1	1p22.2		molecular function|GTP binding|IEA|GO:0005525|GOA|na//molecular function|GTPase activity|IEA|GO:0003924|GOA|na//molecular function|protein binding|IPI|GO:0005515|GOA|12387898//biological process|defense response to virus|IEA|GO:0051607|GOA|na//biological process|metabolic process|IEA|GO:0008152|GOA|na//cellular component|cytoplasm|IEA|GO:0005737|GOA|na//cellular component|membrane|IEA|GO:0016020|…	exhibits antiviral activity against influenza virus. {eco:0000269|pubmed:22106366}.	cytoplasm {eco:0000269|pubmed:17266443}. membrane {eco:0000305}.	Q9H0R5
ENSG00000130513	GDF15	230	181	222	49	42	58	1.93811	8.77e-39	Yes	Up regulated	Hs.616962	growth differentiation factor 15	||PDF||MIC1||GDF15||NRG-1||PLAB||PTGF-beta||MIC-1||NAG-1||GDF-15||PTGFB||placental TGF-beta||PROSTATE-DERIVED FACTOR||MACROPHAGE-INHIBITING CYTOKINE 1||prostate differentiation factor||NSAID-activated gene 1 protein||Growth differentiation factor 15||placental bone morphogenetic protein||NSAID-regulated gene 1 protein||growth/differentiation factor 15 precursor||BONE MORPHOGENETIC PROTEIN, PLACEN…	9518	NM_004864	NP_004855	19	19p13.11		molecular function|cytokine activity|IEA|GO:0005125|GOA|na//molecular function|growth factor activity|IEA|GO:0008083|GOA|na//molecular function|transforming growth factor beta receptor binding|IBA|GO:0005160|GOA|na//biological process|SMAD protein signal transduction|IBA|GO:0060395|GOA|na//biological process|cell development|IBA|GO:0048468|GOA|na//biological process|cell-cell signaling|TAS|GO:000…		secreted {eco:0000305}.	Q99988
ENSG00000131459	GFPT2	261	281	261	491	465	557	-1.05757	2.98e-27	Yes	Down regulated	Hs.696497	glutamine-fructose-6-phosphate transaminase 2	||GFPT2||2.6.1.16||GFAT2||GFAT 2||Glutamine-fructose-6-phosphate transaminase 2||D-fructose-6-phosphate amidotransferase 2||glutamine:fructose-6-phosphate amidotransferase 2||hexosephosphate aminotransferase 2||glutamine: fructose-6-phosphate aminotransferase 2||glucosamine--fructose-6-phosphate aminotransferase [isomerizing] 2||glutamine--fructose-6-phosphate aminotransferase [isomerizing] 2||gl…	9945	NM_005110	NP_005101	5	5q34-q35		molecular function|carbohydrate binding|IEA|GO:0030246|GOA|na//molecular function|glutamine-fructose-6-phosphate transaminase (isomerizing) activity|IEA|GO:0004360|GOA|na//biological process|UDP-N-acetylglucosamine biosynthetic process|IEA|GO:0006048|GOA|na//biological process|UDP-N-acetylglucosamine biosynthetic process|TAS|GO:0006048|GOA|na//biological process|cellular protein metabolic process…	controls the flux of glucose into the hexosamine pathway. most likely involved in regulating the availability of precursors for n- and o-linked glycosylation of proteins.		O94808
ENSG00000265107	GJA5	74	65	67	16	15	19	1.88862	1.51e-18	Yes	Up regulated	Hs.447968	gap junction protein, alpha 5, 40kDa	||ATFB11||CX40||GJA5||connexin 40||GAP JUNCTION PROTEIN, 40-KD||GAP JUNCTION PROTEIN, ALPHA-5||gap junction alpha-5 protein||gap junction protein, alpha 5, 40kDa||gap junction protein alpha 5 40kDa||	2702	NM_005266	NP_859054	1	1q21.1		molecular function|connexin binding|IEA|GO:0071253|GOA|na//molecular function|gap junction channel activity involved in AV node cell-bundle of His cell electrical coupling|IDA|GO:0086077|GOA|22247482//molecular function|gap junction channel activity involved in cardiac conduction electrical coupling|IDA|GO:0086075|GOA|23348765//molecular function|gap junction channel activity involved in cardiac …	one gap junction consists of a cluster of closely packed pairs of transmembrane channels, the connexons, through which materials of low mw diffuse from one cell to a neighboring cell.	cell membrane; multi-pass membrane protein. cell junction, gap junction.	P36382|X5D2H9
ENSG00000111087	GLI1	45	40	49	16	17	23	1.10669	9.21e-07	Yes	Up regulated	Hs.632702	GLI family zinc finger 1	||GLI1||oncogene GLI||glioma-associated oncogene 1||GLI-Kruppel family member GLI1||GLI family zinc finger 1||zinc finger protein GLI1 isoform 3||zinc finger protein GLI1 isoform 2||zinc finger protein GLI1 isoform 1||glioma-associated oncogene homolog 1 (zinc finger protein)||	2735	NM_001160045	NP_005260	12	12q13.2-q13.3		molecular function|DNA binding|IDA|GO:0003677|GOA|9118802//molecular function|RNA polymerase II distal enhancer sequence-specific DNA binding transcription factor activity|IEA|GO:0003705|GOA|na//molecular function|chromatin binding|IEA|GO:0003682|GOA|na//molecular function|metal ion binding|IEA|GO:0046872|GOA|na//molecular function|microtubule binding|IEA|GO:0008017|GOA|na//molecular function|pro…	acts as a transcriptional activator. may regulate the transcription of specific genes during normal development. may play a role in craniofacial development and digital development, as well as development of the central nervous system and gastrointestinal tract. mediates shh signaling and thus cell proliferation and differentiation. {eco:0000269|pubmed:10806483, eco:0000269|pubmed:11238441}.	cytoplasm. nucleus. note=tethered in the cytoplasm by binding to sufu. activation and translocation to the nucleus is promoted by interaction with stk36. phosphorylation by ulk3 may promote nuclear localization. translocation to the nucleus is promoted by interaction with zic1.	P08151|B4DNF7
ENSG00000111670	GNPTAB	133	136	118	250	255	284	-1.1719	2.69e-24	Yes	Down regulated	Hs.46850	N-acetylglucosamine-1-phosphate transferase, alpha and beta subunits	||GNPTAB||MGC4170||2.7.8.17||ICD||GlcNAc phosphotransferase||UDP-N-acetylglucosamine-lysosomal-enzyme N-acetylglucosamine||N-ACETYLGLUCOSAMINE-1-PHOSPHOTRANSFERASE, ALPHA/BETA SUBUNITS||glcNAc-1-phosphotransferase subunits alpha/beta||stealth protein GNPTAB||UDP-N-acetylglucosamine-1-phosphotransferase subunits alpha/beta||glucosamine (UDP-N-acetyl)-lysosomal-enzyme N-acetylglucosamine phosphotra…	79158	NM_024312	NP_077288	12	12q23.2		molecular function|UDP-N-acetylglucosamine-lysosomal-enzyme N-acetylglucosaminephosphotransferase activity|IDA|GO:0003976|GOA|19955174//molecular function|UDP-N-acetylglucosamine-lysosomal-enzyme N-acetylglucosaminephosphotransferase activity|IMP|GO:0003976|GOA|25505245//molecular function|calcium ion binding|IEA|GO:0005509|GOA|na//molecular function|protein binding|IPI|GO:0005515|GOA|25416956//m…	catalyzes the formation of mannose 6-phosphate (m6p) markers on high mannose type oligosaccharides in the golgi apparatus. m6p residues are required to bind to the m6p receptors (mpr), which mediate the vesicular transport of lysosomal enzymes to the endosomal/prelysosomal compartment. {eco:0000269|pubmed:19955174, eco:0000269|pubmed:23733939}.	n-acetylglucosamine-1-phosphotransferase subunit beta: golgi apparatus membrane {eco:0000269|pubmed:16120602, eco:0000269|pubmed:16200072, eco:0000269|pubmed:21719679, eco:0000269|pubmed:23733939, eco:0000269|pubmed:24375680}; single-pass type ii membrane protein {eco:0000305}.	Q3T906
ENSG00000138678	GPAT3	76	68	92	149	142	174	-1.1246	2.32e-18	Yes	Down regulated	Data not found
ENSG00000136235	GPNMB	9	9	14	2	2	9	1.13287	0.0186837	Yes	Up regulated	Hs.190495	glycoprotein (transmembrane) nmb	||GPNMB||osteoactivin||Glycoprotein (transmembrane) nmb||glycoprotein nmb-like protein||transmembrane glycoprotein HGFIN||transmembrane glycoprotein NMB isoform a precursor||transmembrane glycoprotein NMB isoform b precursor||	10457	NM_001005340	NP_002501	7	7p15		molecular function|heparin binding|IEA|GO:0008201|GOA|na//molecular function|integrin binding|IEA|GO:0005178|GOA|na//biological process|bone mineralization|IEA|GO:0030282|GOA|na//biological process|cell adhesion|IEA|GO:0007155|GOA|na//biological process|negative regulation of cell proliferation|TAS|GO:0008285|GOA|7814155//biological process|osteoblast differentiation|IEA|GO:0001649|GOA|na//cellul…	could be a melanogenic enzyme. {eco:0000250}.	cell membrane; single-pass type i membrane protein. melanosome. note=identified by mass spectrometry in melanosome fractions from stage i to stage iv. detected at the cell surface in different types of cancers cells, including glioblastoma multiforme cells and most melanoma cell lines.	Q14956|Q96F58|A0A024RA55
ENSG00000173890	GPR160	5	4	3	6	7	10	-1.06134	0.0411952	Yes	Down regulated	Hs.231320	G protein-coupled receptor 160	||GPR160||GPCR150||hGPCR1||putative G protein-coupled receptor||G-protein coupled receptor GPCR1||G protein-coupled receptor 160||probable G-protein coupled receptor 160||	26996	NM_014373	NP_055188	3	3q26.2-q27		molecular function|G-protein coupled receptor activity|IEA|GO:0004930|GOA|na//biological process|G-protein coupled receptor signaling pathway|IEA|GO:0007186|GOA|na//cellular component|integral component of membrane|IEA|GO:0016021|GOA|na//cellular component|plasma membrane|IEA|GO:0005886|GOA|na//cellular component|receptor complex|IDA|GO:0043235|GOA|23382219	orphan receptor.	cell membrane; multi-pass membrane protein.	Q9UJ42
ENSG00000119714	GPR68	14	14	13	4	3	4	1.71872	0.000199137	Yes	Up regulated	Hs.8882	G protein-coupled receptor 68	||GPR68||GPR12A||OGR1||sphingosylphosphorylcholine receptor||G-protein coupled receptor 68||G protein-coupled receptor 68||ovarian cancer G protein-coupled receptor, 1||OVARIAN CANCER G PROTEIN-COUPLED RECEPTOR 1||ovarian cancer G-protein coupled receptor 1||	8111	NM_001177676	NP_003476	14	14q31		molecular function|G-protein coupled receptor activity|IEA|GO:0004930|GOA|na//biological process|G-protein coupled receptor signaling pathway|IEA|GO:0007186|GOA|na//biological process|cellular response to pH|IEA|GO:0071467|GOA|na//biological process|inflammatory response|TAS|GO:0006954|GOA|7498459//biological process|negative regulation of monocyte differentiation|IEA|GO:0045656|GOA|na//biologica…	proton-sensing receptor involved in ph homeostasis. may represents an osteoblastic ph sensor regulating cell-mediated responses to acidosis in bone. mediates its action by association with g proteins that stimulates inositol phosphate (ip) production or ca(2+) mobilization. the receptor is almost silent at ph 7.8 but fully activated at ph 6.8. function also as a metastasis suppressor gene in pros…	cell membrane; multi-pass membrane protein.	Q15743|A0A024R6D5|A1A5B2
ENSG00000141738	GRB7	12	7	5	3	2	0	2.04058	0.00359733	Yes	Up regulated	Hs.86859	growth factor receptor-bound protein 7	||B47||GRB7||GRB7 adapter protein||epidermal growth factor receptor GRB-7||Growth factor receptor-bound protein 7||growth factor receptor-bound protein 7 isoform a||growth factor receptor-bound protein 7 isoform b||	2886	NM_001030002	NP_005301	17	17q12		molecular function|RNA binding|IEA|GO:0003723|GOA|na//molecular function|SH3/SH2 adaptor activity|TAS|GO:0005070|GOA|9710451//molecular function|identical protein binding|IPI|GO:0042802|GOA|15841400//molecular function|phosphatidylinositol binding|IDA|GO:0035091|GOA|12021278//molecular function|protein binding|IPI|GO:0005515|GOA|10377264//molecular function|protein kinase binding|IDA|GO:0019901|G…	adapter protein that interacts with the cytoplasmic domain of numerous receptor kinases and modulates down-stream signaling. promotes activation of down-stream protein kinases, including stat3, akt1, mapk1 and/or mapk3. promotes activation of hras. plays a role in signal transduction in response to egf. plays a role in the regulation of cell proliferation and cell migration. plays a role in the a…	cytoplasm. cell junction, focal adhesion. cell membrane; peripheral membrane protein; cytoplasmic side. cytoplasmic granule {eco:0000250}. cell projection. note=predominantly cytoplasmic. detected in stress granules, where mrna is stored under stress conditions (by similarity). {eco:0000250}.	Q14451
ENSG00000273079	GRIN2B	18	13	13	4	4	5	1.58598	0.000284331	Yes	Up regulated	Hs.504844	glutamate receptor, ionotropic, N-methyl D-aspartate 2B		2904	NM_000834	NP_000825	12	12p12		molecular function|N-methyl-D-aspartate selective glutamate receptor activity|IEA|GO:0004972|GOA|na//molecular function|calcium channel activity|IEA|GO:0005262|GOA|na//molecular function|extracellular-glutamate-gated ion channel activity|IEA|GO:0005234|GOA|na//molecular function|glycine binding|IDA|GO:0016594|GOA|17047094//molecular function|protein binding|IPI|GO:0005515|GOA|11937501//molecular …	nmda receptor subtype of glutamate-gated ion channels with high calcium permeability and voltage-dependent sensitivity to magnesium. mediated by glycine. in concert with dapk1 at extrasynaptic sites, acts as a central mediator for stroke damage. its phosphorylation at ser-1303 by dapk1 enhances synaptic nmda receptor channel activity inducing injurious ca2+ influx through them, resulting in an ir…	cell membrane; multi-pass membrane protein. cell junction, synapse, postsynaptic cell membrane; multi-pass membrane protein.	Q13224
ENSG00000271698	GS1-393G12.13	13	12	10	8	4	3	1.05732	0.0177165	Yes	Up regulated	Data not found
ENSG00000243955	GSTA1	8	6	15	1	2	4	1.84939	0.000875347	Yes	Up regulated	Hs.446309	glutathione S-transferase alpha 1	||2.5.1.18||GSTA1||GST-epsilon||GSTA1-1||GST2||GTH1||S-(hydroxyalkyl)glutathione lyase A1||glutathione S-transferase A1||glutathione S-alkyltransferase A1||glutathione S-transferase 2||GLUTATHIONE S-TRANSFERASE, ALPHA-1||glutathione S-aryltransferase A1||GST class-alpha member 1||GST HA subunit 1||GST, class alpha, 1||glutathione S-transferase alpha 1||glutathione S-transferase Ha subunit 1||	2938	NM_145740	NP_665683	6	6p12.1		molecular function|glutathione transferase activity|IDA|GO:0004364|GOA|11851347//molecular function|glutathione transferase activity|NAS|GO:0004364|GOA|1731620//biological process|epithelial cell differentiation|IEP|GO:0030855|GOA|21492153//biological process|glutathione derivative biosynthetic process|TAS|GO:1901687|GOA|na//biological process|glutathione metabolic process|IDA|GO:0006749|GOA|1185…	conjugation of reduced glutathione to a wide number of exogenous and endogenous hydrophobic electrophiles. {eco:0000269|pubmed:20606271}.	cytoplasm.	P08263|B7Z1F9
ENSG00000065621	GSTO2	38	43	46	12	16	22	1.1923	7.06e-07	Yes	Up regulated	Hs.107384	glutathione S-transferase omega 2		119391	NM_001191013	NP_899062	10	10q25.1		molecular function|glutathione dehydrogenase (ascorbate) activity|IDA|GO:0045174|GOA|15970797//molecular function|glutathione transferase activity|IEA|GO:0004364|GOA|na//molecular function|methylarsonate reductase activity|IEA|GO:0050610|GOA|na//molecular function|oxidoreductase activity|IDA|GO:0016491|GOA|15970797//molecular function|protein binding|IPI|GO:0005515|GOA|25416956//biological proces…	exhibits glutathione-dependent thiol transferase activity. has high dehydroascorbate reductase activity and may contribute to the recycling of ascorbic acid. participates in the biotransformation of inorganic arsenic and reduces monomethylarsonic acid (mma). {eco:0000269|pubmed:15970797}.		Q9H4Y5
ENSG00000100577	GSTZ1	101	92	115	34	45	56	1.04123	1.93e-10	Yes	Up regulated	Hs.655292	glutathione S-transferase zeta 1	||2.5.1.18||GSTZ1-1||MAAI||MAI||5.2.1.2||GSTZ1||glutathione S-aryltransferase||maleylacetone isomerase||glutathione S-aralkyltransferase||glutathione S-alkyltransferase||S-(hydroxyalkyl)glutathione lyase||GLUTATHIONE S-TRANSFERASE Z1||GLUTATHIONE S-TRANSFERASE, ZETA-1||maleylacetoacetate isomerase isoform 1||maleylacetoacetate isomerase isoform 3||glutathione S-transferase zeta 1||maleylacetoacet…	2954	NM_001513	NP_665878	14	14q24.3		molecular function|glutathione peroxidase activity|TAS|GO:0004602|GOA|9396740//molecular function|glutathione transferase activity|IDA|GO:0004364|GOA|10739172//molecular function|maleylacetoacetate isomerase activity|EXP|GO:0016034|GOA|na//molecular function|maleylacetoacetate isomerase activity|IDA|GO:0016034|GOA|10739172//molecular function|protein binding|IPI|GO:0005515|GOA|17474147//molecular…	bifunctional enzyme showing minimal glutathione- conjugating activity with ethacrynic acid and 7-chloro-4- nitrobenz-2-oxa-1,3-diazole and maleylacetoacetate isomerase activity. has also low glutathione peroxidase activity with t- butyl and cumene hydroperoxides. is able to catalyze the glutathione dependent oxygenation of dichloroacetic acid to glyoxylic acid. {eco:0000269|pubmed:10739172}.	cytoplasm {eco:0000250}.	O43708|A0A0C4DFM0|A0A0A0MR33
ENSG00000227038	GTF2IP7	9	14	9	3	0	9	1.25447	0.0118672	Yes	Up regulated	Data not found
ENSG00000253203	GUSBP3	8	10	15	4	5	3	1.28605	0.010856	Yes	Up regulated	Hs.631974	glucuronidase, beta pseudogene 3	||GUSBP3||Glucuronidase, beta pseudogene 3||	653188			5	5q13.2
ENSG00000236296	GUSBP5	27	30	26	5	6	16	1.46505	3.12e-06	Yes	Up regulated	Hs.135705	glucuronidase, beta pseudogene 5	||GYPELOC441046||GUSBP5||Glucuronidase, beta pseudogene 5||	441046			4	4q31.21
ENSG00000189060	H1F0	6864	6959	8002	1758	1840	1981	1.81799	2.54e-100	Yes	Up regulated	Hs.745024	H1 histone family, member 0	||H10||H1FV||H1F0||histone H1(0)||histone H1.0||H1-0 HISTONE||histone H1'||H1.0, H1(0), H1-0||H1 histone family, member 0||	3005	NM_005318	NP_005309	22	22q13.1		molecular function|chromatin DNA binding|IDA|GO:0031490|GOA|15911621//molecular function|poly(A) RNA binding|IDA|GO:0044822|GOA|22658674//molecular function|protein binding|IPI|GO:0005515|GOA|9499053//biological process|apoptotic DNA fragmentation|TAS|GO:0006309|GOA|na//biological process|apoptotic process|TAS|GO:0006915|GOA|na//biological process|cellular component disassembly involved in execut…	histones h1 are necessary for the condensation of nucleosome chains into higher-order structures. the h1f0 histones are found in cells that are in terminal stages of differentiation or that have low rates of cell division.	nucleus {eco:0000255|prosite- prorule:pru00837, eco:0000269|pubmed:18993075}. chromosome {eco:0000255|prosite-prorule:pru00837, eco:0000269|pubmed:18993075}. note=the rna edited version has been localized to nuclear speckles. during mitosis, it appears in the vicinity of condensed chromosomes.	P07305
ENSG00000234289	H2BFS	126	108	147	28	46	51	1.45725	7.15e-17	Yes	Up regulated		H2B histone family, member S (pseudogene)		54145			21	21q22.3		molecular function|DNA binding|IEA|GO:0003677|GOA|na//molecular function|protein heterodimerization activity|IEA|GO:0046982|GOA|na//biological process|antibacterial humoral response|IDA|GO:0019731|GOA|12860195//biological process|defense response to Gram-positive bacterium|IDA|GO:0050830|GOA|12860195//biological process|innate immune response in mucosa|IDA|GO:0002227|GOA|12860195//biological proc…
ENSG00000130956	HABP4	335	292	396	105	137	119	1.34825	3.96e-25	Yes	Up regulated	Hs.494567	hyaluronan binding protein 4	||HABP4||IHABP-4||SERBP1L||IHABP4||ki-1/57 intracellular antigen||intracellular hyaluronan-binding protein 4||Hyaluronan binding protein 4||intracellular antigen detected by monoclonal antibody Ki-1||chromodomain helicase DNA binding protein 3 interacting protein||	22927	NM_014282	NP_055097	9	9q22.3-q31		molecular function|protein binding|IPI|GO:0005515|GOA|15862299//biological process|blood coagulation|TAS|GO:0007596|GOA|na//biological process|cellular response to mechanical stimulus|ISS|GO:0071260|GOA|na//biological process|negative regulation of DNA binding|IDA|GO:0043392|GOA|15862299//biological process|platelet activation|TAS|GO:0030168|GOA|na//biological process|platelet degranulation|TAS|G…	may be involved in nuclear functions such as the remodeling of chromatin and the regulation of transcription. {eco:0000269|pubmed:14699138, eco:0000269|pubmed:16455055}.	cytoplasm. nucleus. note=transported into the nuclear compartment in activated leukocytes.	Q5JVS0
ENSG00000086506	HBQ1	18	18	16	10	6	7	1.01845	0.00580643	Yes	Up regulated	Hs.247921	hemoglobin, theta 1	||theta-1-globin||HBQ1||HEMOGLOBIN--THETA-1 LOCUS||hemoglobin theta-1 chain||Hemoglobin, theta 1||hemoglobin subunit theta-1||	3049	NM_005331	NP_005322	16	16p13.3		molecular function|heme binding|IEA|GO:0020037|GOA|na//molecular function|iron ion binding|IEA|GO:0005506|GOA|na//molecular function|oxygen binding|IEA|GO:0019825|GOA|na//molecular function|oxygen transporter activity|IEA|GO:0005344|GOA|na//molecular function|protein binding|IPI|GO:0005515|GOA|25416956//biological process|oxygen transport|IEA|GO:0015671|GOA|na//cellular component|hemoglobin compl…			P09105
ENSG00000223892	HCG4P3	8	13	12	2	4	5	1.40911	0.00413944	Yes	Up regulated	In multiple Geneids
ENSG00000130589	HELZ2	5829	4993	4361	2282	2083	2252	1.05627	1.77e-17	Yes	Up regulated	Hs.517180	helicase with zinc finger 2, transcriptional coactivator	||PDIP1-ALPHA||HELZ2||KIAA1769||PDIP1-BETA||PDIP-1||PPARG-DBD-interacting protein 1||PPARgamma-DNA-binding domain-interacting protein1||ATP-dependent helicase PRIC285||PPAR-gamma DBD-interacting protein 1||PPAR-alpha-interacting complex protein 285||PRIC COMPLEX, 285-KD SUBUNIT||PPAR-gamma DNA-binding domain-interacting protein 1||PPAR gamma DBD-interacting protein 1||peroxisomal proliferator-act…	85441	NM_001037335	NP_208384	20	20q13.33		molecular function|ATP binding|IEA|GO:0005524|GOA|na//molecular function|DNA binding|IEA|GO:0003677|GOA|na//molecular function|helicase activity|IEA|GO:0004386|GOA|na//molecular function|ligand-dependent nuclear receptor transcription coactivator activity|IDA|GO:0030374|GOA|16239304//molecular function|metal ion binding|IEA|GO:0046872|GOA|na//molecular function|poly(A) RNA binding|IDA|GO:0044822|…	helicase that acts as a transcriptional coactivator for a number of nuclear receptors including ppara, pparg, thra, thrb and rxra. {eco:0000269|pubmed:16239304, eco:0000269|pubmed:23525231}.	nucleus {eco:0000269|pubmed:23525231}.	Q9BYK8
ENSG00000138646	HERC5	404	484	467	180	162	209	1.15364	2.88e-25	Yes	Up regulated	Hs.26663	HECT and RLD domain containing E3 ubiquitin protein ligase 5	||HERC5||CEBP1||CEB1||cyclin-E-binding protein 1||CYCLIN E-BINDING PROTEIN 1||E3 ISG15--protein ligase HERC5||probable E3 ubiquitin-protein ligase HERC5||hect domain and RLD 5||HECT DOMAIN AND RCC1-LIKE DOMAIN 5||HECT domain and RCC1-like domain-containing protein 5||HECT and RLD domain containing E3 ubiquitin protein ligase 5||	51191	NM_016323	NP_057407	4	4q22.1		molecular function|ISG15 transferase activity|IDA|GO:0042296|GOA|20308324//molecular function|ligase activity|IEA|GO:0016874|GOA|na//molecular function|poly(A) RNA binding|IDA|GO:0044822|GOA|22658674//molecular function|protein binding|IPI|GO:0005515|GOA|20308324//molecular function|ubiquitin-protein transferase activity|IBA|GO:0004842|GOA|na//biological process|ISG15-protein conjugation|IDA|GO:0…	major e3 ligase for isg15 conjugation. acts as a positive regulator of innate antiviral response in cells induced by interferon. functions as part of the isgylation machinery that recognizes target proteins in a broad and relatively non-specific manner. catalyzes isgylation of irf3 which results in sustained activation, it attenuates irf3-pin1 interaction, which antagonizes irf3 ubiquitination an…	cytoplasm, perinuclear region {eco:0000269|pubmed:20542004}. note=associated with the polyribosomes, probably via the 60s subunit.	Q9UII4|B4DXV3
ENSG00000138642	HERC6	556	556	542	152	110	171	1.79163	2.06e-51	Yes	Up regulated	Hs.529317	HECT and RLD domain containing E3 ubiquitin protein ligase family member 6	||HERC6||potential ubiquitin ligase||hect domain and RLD 6||HECT DOMAIN AND RCC1-LIKE DOMAIN 6||probable E3 ubiquitin-protein ligase HERC6 isoform 2||HECT domain and RCC1-like domain-containing protein 6||probable E3 ubiquitin-protein ligase HERC6 isoform 1||HECT and RLD domain containing E3 ubiquitin protein ligase family member 6||	55008	NM_001165136	NP_060382	4	4q22.1		molecular function|ligase activity|IEA|GO:0016874|GOA|na//molecular function|ubiquitin-protein transferase activity|IBA|GO:0004842|GOA|na//biological process|hematopoietic progenitor cell differentiation|IEA|GO:0002244|GOA|na//biological process|protein ubiquitination involved in ubiquitin-dependent protein catabolic process|IBA|GO:0042787|GOA|na//cellular component|cytoplasm|IDA|GO:0005737|GOA|n…	e3 ubiquitin-protein ligase which accepts ubiquitin from an e2 ubiquitin-conjugating enzyme in the form of a thioester and then directly transfers the ubiquitin to targeted substrates. {eco:0000250}.	cytoplasm, cytosol {eco:0000269|pubmed:15676274}.	Q8IVU3
ENSG00000144485	HES6	90	68	97	155	145	174	-1.0411	1.54e-15	Yes	Down regulated	Hs.42949	hes family bHLH transcription factor 6	||bHLHb41||C-HAIRY1||HES6||bHLHc23||transcription cofactor HES-6 isoform c||transcription cofactor HES-6 isoform a||transcription cofactor HES-6 isoform b||class B basic helix-loop-helix protein 41||hes family bHLH transcription factor 6||Hairy and enhancer of split 6 (Drosophila)||HAIRY/ENHANCER OF SPLIT, DROSOPHILA, HOMOLOG OF, 6||	55502	NM_001142853	NP_061115	2	2q37.3		molecular function|DNA binding|IEA|GO:0003677|GOA|na//molecular function|protein dimerization activity|IEA|GO:0046983|GOA|na//molecular function|sequence-specific DNA binding transcription factor activity|IEA|GO:0003700|GOA|na//molecular function|transcription cofactor activity|ISS|GO:0003712|GOA|10851137//molecular function|transcription factor binding|NAS|GO:0008134|GOA|17611704//biological pro…	does not bind dna itself but suppresses both hes1- mediated n box-dependent transcriptional repression and binding of hes1 to e box sequences. also suppresses hes1-mediated inhibition of the heterodimer formed by ascl1/mash1 and tcf3/e47, allowing ascl1 and tcf3 to up-regulate transcription in its presence. promotes cell differentiation (by similarity). {eco:0000250}.	nucleus {eco:0000305}.	Q96HZ4
ENSG00000164683	HEY1	27	29	17	9	8	7	1.44728	4.91e-05	Yes	Up regulated	Hs.234434	hes-related family bHLH transcription factor with YRPW motif 1	||HRT-1||HESR1||CHF2||BHLHb31||HERP2||hHRT1||HEY1||hairy-related transcription factor 1||cardiovascular helix-loop-helix factor 2||HES-related repressor protein 1||HES-related repressor protein 2||basic helix-loop-helix protein OAF1||class B basic helix-loop-helix protein 31||hairy/enhancer-of-split related with YRPW motif 1||HAIRY/ENHANCER OF SPLIT-RELATED REPRESSOR PROTEIN 2||hairy and enhancer…	23462	NM_001040708	NP_036390	8	8q21		molecular function|RNA polymerase II core promoter sequence-specific DNA binding transcription factor activity|ISS|GO:0000983|GOA|na//molecular function|microsatellite binding|IDA|GO:0035939|GOA|21290414//molecular function|protein binding|IPI|GO:0005515|GOA|10692439//molecular function|protein binding transcription factor activity|IDA|GO:0000988|GOA|21290414//molecular function|protein dimerizat…	downstream effector of notch signaling which may be required for cardiovascular development. transcriptional repressor which binds preferentially to the canonical e box sequence 5'- cacgtg-3'. represses transcription by the cardiac transcriptional activators gata4 and gata6. {eco:0000269|pubmed:11095750, eco:0000269|pubmed:15485867}.	nucleus {eco:0000255|prosite- prorule:pru00380, eco:0000255|prosite-prorule:pru00981}.	Q9Y5J3|B4DEI9
ENSG00000110422	HIPK3	155	163	168	395	420	450	-1.52678	2.76e-51	Yes	Down regulated	Hs.201918	homeodomain interacting protein kinase 3	||DYRK6||PKY||HIPK3||2.7.11.1||ANPK||FIST3||fas-interacting serine/threonine-protein kinase||FAS-INTERACTING SERINE/THREONINE PROTEIN KINASE||androgen receptor-interacting nuclear protein kinase||homolog of protein kinase YAK1||Homeodomain interacting protein kinase 3||homeodomain-interacting protein kinase 3 isoform 2||homeodomain-interacting protein kinase 3 isoform 1||	10114	NM_001048200	NP_005725	11	11p13		molecular function|ATP binding|IEA|GO:0005524|GOA|na//molecular function|protein kinase activity|IDA|GO:0004672|GOA|14766760//molecular function|protein serine/threonine kinase activity|IDA|GO:0004674|GOA|10919273//molecular function|protein serine/threonine kinase activity|ISS|GO:0004674|GOA|11034606//biological process|apoptotic process|IEA|GO:0006915|GOA|na//biological process|mRNA transcripti…	serine/threonine-protein kinase involved in transcription regulation, apoptosis and steroidogenic gene expression. phosphorylates jun and runx2. seems to negatively regulate apoptosis by promoting fadd phosphorylation. enhances androgen receptor-mediated transcription. may act as a transcriptional corepressor for nk homeodomain transcription factors. the phosphorylation of nr5a1 activates sf1 lea…	cytoplasm {eco:0000269|pubmed:11034606}. nucleus {eco:0000269|pubmed:11034606}.	Q9H422|A8KAE4
ENSG00000180573	HIST1H2AC	529	462	522	162	198	195	1.29851	2.27e-33	Yes	Up regulated	Hs.484950	histone cluster 1, H2ac	||H2AFL||dJ221C16.4||HIST1H2AC||histone H2A/l||histone H2AC||histone 1, H2ac||HIST1 CLUSTER, H2AC||histone cluster 1, H2ac||histone H2A type 1-C||HISTONE GENE CLUSTER 1, H2AC||H2A histone family, member L||HISTONE GENE CLUSTER 1, H2A HISTONE FAMILY, MEMBER C||	8334	NM_003512	NP_003503	6	6p22.1		molecular function|DNA binding|IEA|GO:0003677|GOA|na//molecular function|molecular_function|ND|GO:0003674|GOA|na//molecular function|protein heterodimerization activity|IEA|GO:0046982|GOA|na//biological process|negative regulation of cell proliferation|IMP|GO:0008285|GOA|23956221//cellular component|extracellular exosome|IDA|GO:0070062|GOA|23533145//cellular component|nucleosome|IEA|GO:0000786|GO…	core component of nucleosome. nucleosomes wrap and compact dna into chromatin, limiting dna accessibility to the cellular machineries which require dna as a template. histones thereby play a central role in transcription regulation, dna repair, dna replication and chromosomal stability. dna accessibility is regulated via a complex set of post-translational modifications of histones, also called h…	nucleus. chromosome.	Q93077|A0A024R017
ENSG00000196866	HIST1H2AD	21	12	13	1	5	4	2.01788	2.94e-05	Yes	Up regulated	Hs.626666	histone cluster 1, H2ad	||HIST1H2AD||H2AFG||histone H2AD||histone H2A/g||histone H2A.3||HIST1 CLUSTER, H2AD||histone 1, H2ad||histone cluster 1, H2ad||histone H2A type 1-D||H2A histone family, member G||HISTONE GENE CLUSTER 1, H2AD||HISTONE GENE CLUSTER 1, H2A HISTONE FAMILY, MEMBER D||	3013	NM_021065	NP_066409	6	6p21.3		molecular function|DNA binding|IEA|GO:0003677|GOA|na//molecular function|molecular_function|ND|GO:0003674|GOA|na//molecular function|protein heterodimerization activity|IEA|GO:0046982|GOA|na//biological process|biological_process|ND|GO:0008150|GOA|na//cellular component|extracellular exosome|IDA|GO:0070062|GOA|20458337//cellular component|nucleosome|IEA|GO:0000786|GOA|na//cellular component|nucle…	core component of nucleosome. nucleosomes wrap and compact dna into chromatin, limiting dna accessibility to the cellular machineries which require dna as a template. histones thereby play a central role in transcription regulation, dna repair, dna replication and chromosomal stability. dna accessibility is regulated via a complex set of post-translational modifications of histones, also called h…	nucleus. chromosome.	P20671|B2R5B6
ENSG00000277075	HIST1H2AE	12	19	20	1	4	6	2.03131	4.5e-06	Yes	Up regulated	Hs.121017	histone cluster 1, H2ae	||H2A.2||H2A.1||HIST1H2AE||H2AFA||histone H2A/a||histone H2AE||HIST1 CLUSTER, H2AE||histone 1, H2ae||histone cluster 1, H2ae||histone H2A type 1-B/E||HISTONE GENE CLUSTER 1, H2AE||H2A histone family, member A||HISTONE GENE CLUSTER 1, H2A HISTONE FAMILY, MEMBER E||	3012	NM_021052	NP_066390	6	6p22.2		molecular function|DNA binding|NAS|GO:0003677|GOA|6647026//molecular function|protein heterodimerization activity|IEA|GO:0046982|GOA|na//biological process|negative regulation of cell proliferation|IMP|GO:0008285|GOA|23956221//cellular component|extracellular exosome|IDA|GO:0070062|GOA|19199708//cellular component|nucleosome|IEA|GO:0000786|GOA|na//cellular component|nucleus|IDA|GO:0005634|GOA|163…	core component of nucleosome. nucleosomes wrap and compact dna into chromatin, limiting dna accessibility to the cellular machineries which require dna as a template. histones thereby play a central role in transcription regulation, dna repair, dna replication and chromosomal stability. dna accessibility is regulated via a complex set of post-translational modifications of histones, also called h…	nucleus. chromosome.	P04908|Q08AJ9
ENSG00000180596	HIST1H2BC	13	17	18	7	4	8	1.17488	0.00205994	Yes	Up regulated	Hs.658713	histone cluster 1, H2bc	||H2BFL||H2B/l||HIST1H2BC||dJ221C16.3||histone H2B.l||HIST1 CLUSTER, H2BC||histone H2B.1 A||histone 1, H2bc||histone cluster 1, H2bc||histone H2B type 1-C/E/F/G/I||H2B histone family, member L||HISTONE GENE CLUSTER 1, H2BC||HISTONE GENE CLUSTER 1, H2B HISTONE FAMILY, MEMBER C||	8347	NM_003526	NP_003517	6	6p22.1		molecular function|DNA binding|IBA|GO:0003677|GOA|na//molecular function|DNA binding|NAS|GO:0003677|GOA|422550//molecular function|protein binding|IPI|GO:0005515|GOA|25416956//molecular function|protein heterodimerization activity|IEA|GO:0046982|GOA|na//biological process|antibacterial humoral response|IDA|GO:0019731|GOA|12860195//biological process|chromatin organization|TAS|GO:0006325|GOA|na//b…	has broad antibacterial activity. may contribute to the formation of the functional antimicrobial barrier of the colonic epithelium, and to the bactericidal activity of amniotic fluid.	nucleus. chromosome.	P62807|B2R4S9
ENSG00000158373	HIST1H2BD	284	256	331	62	78	65	1.93343	4.55e-47	Yes	Up regulated	Hs.591797	histone cluster 1, H2bd	||dJ221C16.6||H2B/b||HIRIP2||H2B.1B||HIST1H2BD||H2BFB||histone H2B.b||HIST1 CLUSTER, H2BD||histone H2B.1 B||histone 1, H2bd||HIRA-interacting protein 2||histone cluster 1, H2bd||histone H2B type 1-D||HISTONE GENE CLUSTER 1, H2BD||H2B histone family, member B||HISTONE GENE CLUSTER 1, H2B HISTONE FAMILY, MEMBER D||	3017	NM_021063	NP_619790	6	6p21.3		molecular function|DNA binding|IBA|GO:0003677|GOA|na//molecular function|molecular_function|ND|GO:0003674|GOA|na//molecular function|protein heterodimerization activity|IEA|GO:0046982|GOA|na//biological process|chromatin organization|TAS|GO:0006325|GOA|na//biological process|nucleosome assembly|IBA|GO:0006334|GOA|na//cellular component|extracellular exosome|IDA|GO:0070062|GOA|20458337//cellular c…	core component of nucleosome. nucleosomes wrap and compact dna into chromatin, limiting dna accessibility to the cellular machineries which require dna as a template. histones thereby play a central role in transcription regulation, dna repair, dna replication and chromosomal stability. dna accessibility is regulated via a complex set of post-translational modifications of histones, also called h…	nucleus. chromosome.	P62807|P58876|A0A024QZZ7
ENSG00000273802	HIST1H2BG	8	10	10	3	4	4	1.17488	0.0237439	Yes	Up regulated	Hs.591809	histone cluster 1, H2bg	||H2B.1A||H2B/a||HIST1H2BG||H2BFA||dJ221C16.8||histone H2B.a||HIST1 CLUSTER, H2BG||histone H2B.1 A||histone 1, H2bg||histone cluster 1, H2bg||histone H2B type 1-C/E/F/G/I||HISTONE GENE CLUSTER 1, H2BG||H2B histone family, member A||HISTONE GENE CLUSTER 1, H2B HISTONE FAMILY, MEMBER G||	8339	NM_003518	NP_003509	6	6p22.2		molecular function|DNA binding|IBA|GO:0003677|GOA|na//molecular function|DNA binding|NAS|GO:0003677|GOA|422550//molecular function|protein binding|IPI|GO:0005515|GOA|25416956//molecular function|protein heterodimerization activity|IEA|GO:0046982|GOA|na//biological process|antibacterial humoral response|IDA|GO:0019731|GOA|12860195//biological process|chromatin organization|TAS|GO:0006325|GOA|na//b…	has broad antibacterial activity. may contribute to the formation of the functional antimicrobial barrier of the colonic epithelium, and to the bactericidal activity of amniotic fluid.	nucleus. chromosome.	P62807|B2R4S9
ENSG00000275713	HIST1H2BH	27	14	21	6	5	7	1.61824	2.31e-05	Yes	Up regulated	Hs.247815	histone cluster 1, H2bh	||H2BFJ||HIST1H2BH||H2B/j||histone H2B.j||HIST1 CLUSTER, H2BH||histone 1, H2bh||histone cluster 1, H2bh||histone H2B type 1-H||HISTONE GENE CLUSTER 1, H2BH||H2B histone family, member J||HISTONE GENE CLUSTER 1, H2B HISTONE FAMILY, MEMBER H||	8345	NM_003524	NP_003515	6	6p22.2		molecular function|DNA binding|NAS|GO:0003677|GOA|9119399//molecular function|protein heterodimerization activity|IEA|GO:0046982|GOA|na//biological process|chromatin organization|TAS|GO:0006325|GOA|na//biological process|nucleosome assembly|NAS|GO:0006334|GOA|9119399//cellular component|extracellular exosome|IDA|GO:0070062|GOA|20458337//cellular component|nucleoplasm|TAS|GO:0005654|GOA|na//cellul…	core component of nucleosome. nucleosomes wrap and compact dna into chromatin, limiting dna accessibility to the cellular machineries which require dna as a template. histones thereby play a central role in transcription regulation, dna repair, dna replication and chromosomal stability. dna accessibility is regulated via a complex set of post-translational modifications of histones, also called h…	nucleus. chromosome.	Q93079
ENSG00000197903	HIST1H2BK	343	381	410	111	114	153	1.43928	1.27e-36	Yes	Up regulated	Hs.437275	histone cluster 1, H2bk	||H2B/S||H2BFT||H2BFAiii||HIST1H2BK||H2B K||histone family member||histone 1, H2bk||HIRA-interacting protein 1||HIST1 CLUSTER, H2BK||histone H2B type 1-K||histone cluster 1, H2bk||H2B histone family, member T||HISTONE GENE CLUSTER 1, H2BK||HISTONE GENE CLUSTER 1, H2B HISTONE FAMILY, MEMBER K||	85236	NM_080593	NP_542160	6	6p21.33		molecular function|DNA binding|IBA|GO:0003677|GOA|na//molecular function|molecular_function|ND|GO:0003674|GOA|na//molecular function|protein heterodimerization activity|IEA|GO:0046982|GOA|na//biological process|antibacterial humoral response|IDA|GO:0019731|GOA|12860195//biological process|chromatin organization|TAS|GO:0006325|GOA|na//biological process|defense response to Gram-positive bacterium|…	has broad antibacterial activity. may contribute to the formation of the functional antimicrobial barrier of the colonic epithelium, and to the bactericidal activity of amniotic fluid.	nucleus. chromosome.	O60814|A0A024RCL8
ENSG00000185130	HIST1H2BL	11	7	1	1	0	1	2.90577	0.000669615	Yes	Up regulated	Hs.137594	histone cluster 1, H2bl	||dJ97D16.4||H2B/c||H2BFC||HIST1H2BL||histone H2B.c||histone 1, H2bl||HIST1 CLUSTER, H2BL||histone H2B type 1-L||histone cluster 1, H2bl||H2B histone family, member C||HISTONE GENE CLUSTER 1, H2BL||HISTONE GENE CLUSTER 1, H2B HISTONE FAMILY, MEMBER L||	8340	NM_003519	NP_003510	6	6p22.1		molecular function|DNA binding|IBA|GO:0003677|GOA|na//molecular function|DNA binding|NAS|GO:0003677|GOA|9439656//molecular function|protein heterodimerization activity|IEA|GO:0046982|GOA|na//biological process|chromatin organization|TAS|GO:0006325|GOA|na//biological process|nucleosome assembly|IBA|GO:0006334|GOA|na//biological process|nucleosome assembly|NAS|GO:0006334|GOA|9439656//cellular compo…	core component of nucleosome. nucleosomes wrap and compact dna into chromatin, limiting dna accessibility to the cellular machineries which require dna as a template. histones thereby play a central role in transcription regulation, dna repair, dna replication and chromosomal stability. dna accessibility is regulated via a complex set of post-translational modifications of histones, also called h…	nucleus. chromosome.	Q99880
ENSG00000233822	HIST1H2BN	26	25	23	10	11	8	1.19425	0.000129194	Yes	Up regulated	Hs.534368	histone cluster 1, H2bn		8341	NM_003520	NP_003511	6	6p22.1		molecular function|DNA binding|IBA|GO:0003677|GOA|na//molecular function|DNA binding|NAS|GO:0003677|GOA|9439656//molecular function|protein heterodimerization activity|IEA|GO:0046982|GOA|na//biological process|chromatin organization|TAS|GO:0006325|GOA|na//biological process|nucleosome assembly|IBA|GO:0006334|GOA|na//biological process|nucleosome assembly|NAS|GO:0006334|GOA|9439656//cellular compo…	core component of nucleosome. nucleosomes wrap and compact dna into chromatin, limiting dna accessibility to the cellular machineries which require dna as a template. histones thereby play a central role in transcription regulation, dna repair, dna replication and chromosomal stability. dna accessibility is regulated via a complex set of post-translational modifications of histones, also called h…	nucleus. chromosome.	Q99877|A0A024RCJ9
ENSG00000197409	HIST1H3D	21	13	10	3	4	6	1.59037	0.000669319	Yes	Up regulated	Hs.532144	histone cluster 1, H3d	||H3FB||HIST1H3D||histone H3/b||histone H3.1||histone 1, H3d||HIST1 CLUSTER, H3D||histone cluster 1, H3d||HISTONE GENE CLUSTER 1, H3D||H3 histone family, member B||HISTONE GENE CLUSTER 1, H3 HISTONE FAMILY, MEMBER D||	8351	NM_003530	NP_003521	6	6p22.1		molecular function|DNA binding|IEA|GO:0003677|GOA|na//molecular function|histone binding|IPI|GO:0042393|GOA|20498094//molecular function|protein binding|IPI|GO:0005515|GOA|10949293//molecular function|protein heterodimerization activity|IEA|GO:0046982|GOA|na//biological process|DNA methylation on cytosine|TAS|GO:0032776|GOA|na//biological process|DNA replication-dependent nucleosome assembly|IDA|…	core component of nucleosome. nucleosomes wrap and compact dna into chromatin, limiting dna accessibility to the cellular machineries which require dna as a template. histones thereby play a central role in transcription regulation, dna repair, dna replication and chromosomal stability. dna accessibility is regulated via a complex set of post-translational modifications of histones, also called h…	nucleus. chromosome.	P68431
ENSG00000278828	HIST1H3H	48	59	82	26	16	27	1.29916	3.1e-08	Yes	Up regulated	Hs.591778	histone cluster 1, H3h	||H3FK||H3F1K||HIST1H3H||histone H3.1||histone H3/k||HIST1 CLUSTER, H3H||histone 1, H3h||histone cluster 1, H3h||H3 histone family, member K||HISTONE GENE CLUSTER 1, H3H||HISTONE GENE CLUSTER 1, H3 HISTONE FAMILY, MEMBER H||	8357	NM_003536	NP_003527	6	6p22.1		molecular function|DNA binding|IEA|GO:0003677|GOA|na//molecular function|histone binding|IPI|GO:0042393|GOA|20498094//molecular function|protein binding|IPI|GO:0005515|GOA|10949293//molecular function|protein heterodimerization activity|IEA|GO:0046982|GOA|na//biological process|DNA methylation on cytosine|TAS|GO:0032776|GOA|na//biological process|DNA replication-dependent nucleosome assembly|IDA|…	core component of nucleosome. nucleosomes wrap and compact dna into chromatin, limiting dna accessibility to the cellular machineries which require dna as a template. histones thereby play a central role in transcription regulation, dna repair, dna replication and chromosomal stability. dna accessibility is regulated via a complex set of post-translational modifications of histones, also called h…	nucleus. chromosome.	P68431
ENSG00000158406	HIST1H4H	22	12	15	7	4	8	1.20575	0.00232378	Yes	Up regulated	Hs.591790	histone cluster 1, H4h	||H4/h||HIST1H4H||H4FH||histone H4||histone 1, H4h||HIST1 CLUSTER, H4H||histone cluster 1, H4h||HISTONE GENE CLUSTER 1, H4H||HISTONE GENE CLUSTER 1, H4 HISTONE FAMILY, MEMBER H||	8365	NM_003543	NP_003534	6	6p22.1		molecular function|DNA binding|TAS|GO:0003677|GOA|3035717//molecular function|histone binding|IPI|GO:0042393|GOA|20498094//molecular function|histone demethylase activity (H4-K20 specific)|TAS|GO:0035575|GOA|na//molecular function|poly(A) RNA binding|IDA|GO:0044822|GOA|22658674//molecular function|protein binding|IPI|GO:0005515|GOA|10220385//molecular function|protein heterodimerization activity|…	core component of nucleosome. nucleosomes wrap and compact dna into chromatin, limiting dna accessibility to the cellular machineries which require dna as a template. histones thereby play a central role in transcription regulation, dna repair, dna replication and chromosomal stability. dna accessibility is regulated via a complex set of post-translational modifications of histones, also called h…	nucleus. chromosome.	P62805|B2R4R0
ENSG00000276180	HIST1H4I	83	83	83	38	29	32	1.18057	2.25e-11	Yes	Up regulated	Hs.248172	histone cluster 1, H4i	||HIST1H4I||H4/m||histone H4||histone family member||HIST1 CLUSTER, H4I||histone 1, H4i||histone cluster 1, H4i||H4M H4FM/BCL6 FUSION GENE||H4 histone family, member M||Histone 4 family, member M||HISTONE GENE CLUSTER 1, H4I||HISTONE GENE CLUSTER 1, H4 HISTONE FAMILY, MEMBER I||	8294	NM_003495	NP_003486	6	6p21.33		molecular function|DNA binding|TAS|GO:0003677|GOA|3035717//molecular function|histone binding|IPI|GO:0042393|GOA|20498094//molecular function|histone demethylase activity (H4-K20 specific)|TAS|GO:0035575|GOA|na//molecular function|poly(A) RNA binding|IDA|GO:0044822|GOA|22658674//molecular function|protein binding|IPI|GO:0005515|GOA|10220385//molecular function|protein heterodimerization activity|…	core component of nucleosome. nucleosomes wrap and compact dna into chromatin, limiting dna accessibility to the cellular machineries which require dna as a template. histones thereby play a central role in transcription regulation, dna repair, dna replication and chromosomal stability. dna accessibility is regulated via a complex set of post-translational modifications of histones, also called h…	nucleus. chromosome.	P62805|B2R4R0
ENSG00000203812	HIST2H2AA3	195	146	191	51	49	64	1.54892	5.2e-24	Yes	Up regulated	Hs.530461	histone cluster 2, H2aa3	||H2A.2||HIST2H2AA3||H2a-615||H2A/O||H2A/q||H2AFO||histone 2, H2aa3||HIST2 CLUSTER, H2AA3||histone H2A type 2-A||histone cluster 2, H2aa3||H2A histone family, member O||HISTONE GENE CLUSTER 2, H2AA3||HISTONE GENE CLUSTER 2, H2A HISTONE FAMILY, MEMBER A3||	8337	NM_003516	NP_003507	1	1q21.2		molecular function|DNA binding|IEA|GO:0003677|GOA|na//molecular function|molecular_function|ND|GO:0003674|GOA|na//molecular function|protein heterodimerization activity|IEA|GO:0046982|GOA|na//biological process|biological_process|ND|GO:0008150|GOA|na//cellular component|extracellular exosome|IDA|GO:0070062|GOA|19199708//cellular component|nucleosome|IEA|GO:0000786|GOA|na//cellular component|nucle…	core component of nucleosome. nucleosomes wrap and compact dna into chromatin, limiting dna accessibility to the cellular machineries which require dna as a template. histones thereby play a central role in transcription regulation, dna repair, dna replication and chromosomal stability. dna accessibility is regulated via a complex set of post-translational modifications of histones, also called h…	nucleus. chromosome.	Q6FI13
ENSG00000184260	HIST2H2AC	60	59	65	33	27	22	1.01428	4.44e-07	Yes	Up regulated	Hs.408067	histone cluster 2, H2ac	||HIST2H2AC||H2AFQ||histone IIa||histone H2A-GL101||histone H2A/q||HIST2 CLUSTER, H2AC||histone 2, H2ac||histone cluster 2, H2ac||histone H2A type 2-C||HISTONE GENE CLUSTER 2, H2AC||H2A histone family, member Q||HISTONE GENE CLUSTER 2, H2A HISTONE FAMILY, MEMBER C||	8338	NM_003517	NP_003508	1	1q21.2		molecular function|DNA binding|IEA|GO:0003677|GOA|na//molecular function|molecular_function|ND|GO:0003674|GOA|na//molecular function|protein heterodimerization activity|IEA|GO:0046982|GOA|na//biological process|biological_process|ND|GO:0008150|GOA|na//cellular component|extracellular exosome|IDA|GO:0070062|GOA|20458337//cellular component|nucleosome|IEA|GO:0000786|GOA|na//cellular component|nucle…	core component of nucleosome. nucleosomes wrap and compact dna into chromatin, limiting dna accessibility to the cellular machineries which require dna as a template. histones thereby play a central role in transcription regulation, dna repair, dna replication and chromosomal stability. dna accessibility is regulated via a complex set of post-translational modifications of histones, also called h…	nucleus. chromosome.	Q16777
ENSG00000184678	HIST2H2BE	129	112	130	24	30	33	1.94094	5.32e-31	Yes	Up regulated	Hs.2178	histone cluster 2, H2be	||H2BQ||H2BFQ||H2B/Q||HIST2H2BE||H2BGL105||H2B.1||histone H2B-GL105||histone H2B.q||HIST2 CLUSTER, H2BE||histone 2, H2be||histone H2B type 2-E||histone cluster 2, H2be||H2B histone family, member Q||HISTONE GENE CLUSTER 2, H2BE||HISTONE GENE CLUSTER 2, H2B HISTONE FAMILY, MEMBER E||	8349	NM_003528	NP_003519	1	1q21.2		molecular function|DNA binding|IBA|GO:0003677|GOA|na//molecular function|DNA binding|NAS|GO:0003677|GOA|1469070//molecular function|protein heterodimerization activity|IEA|GO:0046982|GOA|na//biological process|antibacterial humoral response|IDA|GO:0019731|GOA|12860195//biological process|chromatin organization|TAS|GO:0006325|GOA|na//biological process|defense response to Gram-positive bacterium|I…	has broad antibacterial activity. may contribute to the formation of the functional antimicrobial barrier of the colonic epithelium, and to the bactericidal activity of amniotic fluid.	nucleus. chromosome.	Q16778
ENSG00000203814	HIST2H2BF	22	20	10	3	4	9	1.5442	0.000473395	Yes	Up regulated	Hs.632451	histone cluster 2, H2bf	||HIST2H2BF||histone cluster 2, H2bf||histone H2B type 2-F isoform a||histone H2B type 2-F isoform b||	440689	NM_001024599	NP_001154806	1	1q21.2		molecular function|DNA binding|IBA|GO:0003677|GOA|na//molecular function|molecular_function|ND|GO:0003674|GOA|na//molecular function|protein heterodimerization activity|IEA|GO:0046982|GOA|na//biological process|chromatin organization|TAS|GO:0006325|GOA|na//biological process|nucleosome assembly|IBA|GO:0006334|GOA|na//cellular component|extracellular exosome|IDA|GO:0070062|GOA|19056867//cellular c…	core component of nucleosome. nucleosomes wrap and compact dna into chromatin, limiting dna accessibility to the cellular machineries which require dna as a template. histones thereby play a central role in transcription regulation, dna repair, dna replication and chromosomal stability. dna accessibility is regulated via a complex set of post-translational modifications of histones, also called h…	nucleus. chromosome.	Q5QNW6
ENSG00000203811	HIST2H3C	31	28	19	6	6	5	2.03096	7.15e-08	Yes	Up regulated	In multiple Geneids
ENSG00000270882	HIST2H4A	68	73	70	28	21	32	1.23133	8.09e-11	Yes	Up regulated	Hs.55468	histone cluster 2, H4a	||H4/o||HIST2H4B||histone H4||histone 2, H4b||histone cluster 2, H4b||	8370	NM_003548	NP_003539	1	1q21.2		molecular function|DNA binding|TAS|GO:0003677|GOA|3035717//molecular function|histone binding|IPI|GO:0042393|GOA|20498094//molecular function|histone demethylase activity (H4-K20 specific)|TAS|GO:0035575|GOA|na//molecular function|poly(A) RNA binding|IDA|GO:0044822|GOA|22658674//molecular function|protein binding|IPI|GO:0005515|GOA|10220385//molecular function|protein heterodimerization activity|…	core component of nucleosome. nucleosomes wrap and compact dna into chromatin, limiting dna accessibility to the cellular machineries which require dna as a template. histones thereby play a central role in transcription regulation, dna repair, dna replication and chromosomal stability. dna accessibility is regulated via a complex set of post-translational modifications of histones, also called h…	nucleus. chromosome.	P62805|B2R4R0
ENSG00000270276	HIST2H4B	83	75	86	24	26	32	1.42221	3.77e-15	Yes	Up regulated	In multiple Geneids
ENSG00000181218	HIST3H2A	178	143	203	56	55	75	1.34469	2.52e-19	Yes	Up regulated	Hs.26331	histone cluster 3, H2a	||HIST3H2A||HIST3 CLUSTER, H2A||histone 3, H2a||histone cluster 3, H2a||histone H2A type 3||HISTONE GENE CLUSTER 3, H2A HISTONE||	92815	NM_033445	NP_254280	1	1q42.13		molecular function|DNA binding|IDA|GO:0003677|GOA|22334663//molecular function|protein heterodimerization activity|IEA|GO:0046982|GOA|na//biological process|UV-damage excision repair|IMP|GO:0070914|GOA|22334663//biological process|nucleosome disassembly|IMP|GO:0006337|GOA|22334663//cellular component|extracellular exosome|IDA|GO:0070062|GOA|23533145//cellular component|nuclear nucleosome|IDA|GO:0…	core component of nucleosome. nucleosomes wrap and compact dna into chromatin, limiting dna accessibility to the cellular machineries which require dna as a template. histones thereby play a central role in transcription regulation, dna repair, dna replication and chromosomal stability. dna accessibility is regulated via a complex set of post-translational modifications of histones, also called h…	nucleus. chromosome.	Q7L7L0
ENSG00000196890	HIST3H2BB	16	23	19	4	5	8	1.604	1.83e-05	Yes	Up regulated	Hs.376691	histone cluster 3, H2bb	||HIST3H2BB||histone 3, H2bb||HIST3 CLUSTER, H2BB||H2B type 12||histone cluster 3, H2bb||histone H2B type 3-B||HISTONE GENE CLUSTER 3, H2BB||HISTONE GENE CLUSTER 3, H2B HISTONE FAMILY, MEMBER B||	128312	NM_175055	NP_778225	1	1q42.13		molecular function|DNA binding|IBA|GO:0003677|GOA|na//molecular function|molecular_function|ND|GO:0003674|GOA|na//molecular function|protein heterodimerization activity|IEA|GO:0046982|GOA|na//biological process|chromatin organization|TAS|GO:0006325|GOA|na//biological process|nucleosome assembly|IBA|GO:0006334|GOA|na//cellular component|nuclear nucleosome|IBA|GO:0000788|GOA|na//cellular component|…	core component of nucleosome. nucleosomes wrap and compact dna into chromatin, limiting dna accessibility to the cellular machineries which require dna as a template. histones thereby play a central role in transcription regulation, dna repair, dna replication and chromosomal stability. dna accessibility is regulated via a complex set of post-translational modifications of histones, also called h…	nucleus. chromosome.	Q8N257
ENSG00000197837	HIST4H4	12	13	12	3	4	6	1.33808	0.00381453	Yes	Up regulated	Hs.745457	histone cluster 4, H4	||HIST4H4||H4/p||histone H4||histone 4, H4||HIST4 CLUSTER, H4||histone cluster 4, H4||HISTONE GENE CLUSTER 4, H4 HISTONE||	121504	NM_175054	NP_778224	12	12p12.3		molecular function|DNA binding|TAS|GO:0003677|GOA|3035717//molecular function|histone binding|IPI|GO:0042393|GOA|20498094//molecular function|histone demethylase activity (H4-K20 specific)|TAS|GO:0035575|GOA|na//molecular function|poly(A) RNA binding|IDA|GO:0044822|GOA|22658674//molecular function|protein binding|IPI|GO:0005515|GOA|10220385//molecular function|protein heterodimerization activity|…	core component of nucleosome. nucleosomes wrap and compact dna into chromatin, limiting dna accessibility to the cellular machineries which require dna as a template. histones thereby play a central role in transcription regulation, dna repair, dna replication and chromosomal stability. dna accessibility is regulated via a complex set of post-translational modifications of histones, also called h…	nucleus. chromosome.	P62805|B2R4R0
ENSG00000223532	HLA-B	24	18	36	9	7	8	1.53525	1.07e-05	Yes	Up regulated	Hs.77961	major histocompatibility complex, class I, B	||HLAB||SPDA1||HLA-B||lymphocyte antigen||SYNOVITIS, CHRONIC, SUSCEPTIBILITY TO||MHC HLA-B transmembrane glycoprotein||leukocyte antigen class I-B||MHC class I antigen GN00104||MHC HLA-B cell surface glycoprotein||MHC class I antigen SHCHA||DRUG-INDUCED LIVER INJURY DUE TO FLUCLOXACILLIN||MHC Class I HLA heavy chain||major histocompatibility complex, class I, B||HLA-B HISTOCOMPATIBILITY TYPE ABAC…	3106	NM_005514	NP_005505	6	6p21.3		molecular function|TAP binding|IDA|GO:0046977|GOA|8617941//molecular function|TAP binding|IDA|GO:0046977|GOA|8617941//molecular function|chaperone binding|IPI|GO:0051087|GOA|15056662//molecular function|peptide antigen binding|IBA|GO:0042605|GOA|na//molecular function|peptide antigen binding|IDA|GO:0042605|GOA|22031944//molecular function|peptide antigen binding|ISS|GO:0042605|GOA|na//molecular f…	involved in the presentation of foreign antigens to the immune system.	membrane; single-pass type i membrane protein.	P01889|E5FQ95
ENSG00000206450	HLA-B	1938	1823	2215	907	815	946	1.01332	9.03e-30	Yes	Up regulated	Hs.77961	major histocompatibility complex, class I, B	||HLAB||SPDA1||HLA-B||lymphocyte antigen||SYNOVITIS, CHRONIC, SUSCEPTIBILITY TO||MHC HLA-B transmembrane glycoprotein||leukocyte antigen class I-B||MHC class I antigen GN00104||MHC HLA-B cell surface glycoprotein||MHC class I antigen SHCHA||DRUG-INDUCED LIVER INJURY DUE TO FLUCLOXACILLIN||MHC Class I HLA heavy chain||major histocompatibility complex, class I, B||HLA-B HISTOCOMPATIBILITY TYPE ABAC…	3106	NM_005514	NP_005505	6	6p21.3		molecular function|TAP binding|IDA|GO:0046977|GOA|8617941//molecular function|TAP binding|IDA|GO:0046977|GOA|8617941//molecular function|chaperone binding|IPI|GO:0051087|GOA|15056662//molecular function|peptide antigen binding|IBA|GO:0042605|GOA|na//molecular function|peptide antigen binding|IDA|GO:0042605|GOA|22031944//molecular function|peptide antigen binding|ISS|GO:0042605|GOA|na//molecular f…	involved in the presentation of foreign antigens to the immune system.	membrane; single-pass type i membrane protein.	P01889|E5FQ95
ENSG00000206435	HLA-C	14	9	14	2	2	6	1.7055	0.000668496	Yes	Up regulated	Hs.77961	major histocompatibility complex, class I, C	||HLAB||SPDA1||HLA-B||lymphocyte antigen||SYNOVITIS, CHRONIC, SUSCEPTIBILITY TO||MHC HLA-B transmembrane glycoprotein||leukocyte antigen class I-B||MHC class I antigen GN00104||MHC HLA-B cell surface glycoprotein||MHC class I antigen SHCHA||DRUG-INDUCED LIVER INJURY DUE TO FLUCLOXACILLIN||MHC Class I HLA heavy chain||major histocompatibility complex, class I, B||HLA-B HISTOCOMPATIBILITY TYPE ABAC…	3107	NM_001243042	NP_002108	6	6p21.3		molecular function|TAP binding|IDA|GO:0046977|GOA|8617941//molecular function|peptide antigen binding|IBA|GO:0042605|GOA|na//molecular function|peptide antigen binding|IDA|GO:0042605|GOA|22031944//molecular function|peptide antigen binding|ISS|GO:0042605|GOA|na//molecular function|receptor binding|IBA|GO:0005102|GOA|na//biological process|antigen processing and presentation of endogenous peptide …	involved in the presentation of foreign antigens to the immune system.	membrane; single-pass type i membrane protein.	P10321|O19617|Q6R739|Q95HC2
ENSG00000225691	HLA-C	317	314	364	163	121	139	1.08323	5.93e-20	Yes	Up regulated	Hs.77961	major histocompatibility complex, class I, C	||HLAB||SPDA1||HLA-B||lymphocyte antigen||SYNOVITIS, CHRONIC, SUSCEPTIBILITY TO||MHC HLA-B transmembrane glycoprotein||leukocyte antigen class I-B||MHC class I antigen GN00104||MHC HLA-B cell surface glycoprotein||MHC class I antigen SHCHA||DRUG-INDUCED LIVER INJURY DUE TO FLUCLOXACILLIN||MHC Class I HLA heavy chain||major histocompatibility complex, class I, B||HLA-B HISTOCOMPATIBILITY TYPE ABAC…	3107	NM_001243042	NP_002108	6	6p21.3		molecular function|TAP binding|IDA|GO:0046977|GOA|8617941//molecular function|peptide antigen binding|IBA|GO:0042605|GOA|na//molecular function|peptide antigen binding|IDA|GO:0042605|GOA|22031944//molecular function|peptide antigen binding|ISS|GO:0042605|GOA|na//molecular function|receptor binding|IBA|GO:0005102|GOA|na//biological process|antigen processing and presentation of endogenous peptide …	involved in the presentation of foreign antigens to the immune system.	membrane; single-pass type i membrane protein.	P10321|O19617|Q6R739|Q95HC2
ENSG00000100292	HMOX1	3158	2882	3444	1297	1179	1345	1.1618	5.3e-40	Yes	Up regulated	Hs.517581	heme oxygenase 1	||HO1||HMOX1||bK286B10||HMOX1D||HSP32||HO-1||1.14.99.3||HEMOXYGENASE 1||heme oxygenase 1||heat shock protein, 32-kD||Heme oxygenase (decycling) 1||	3162	NM_002133	NP_002124	22	22q13.1		molecular function|enzyme binding|ISS|GO:0019899|GOA|15516695//molecular function|heme binding|IDA|GO:0020037|GOA|17915953//molecular function|heme oxygenase (decyclizing) activity|IDA|GO:0004392|GOA|17915953//molecular function|heme oxygenase (decyclizing) activity|IMP|GO:0004392|GOA|19556236//molecular function|metal ion binding|IEA|GO:0046872|GOA|na//molecular function|phospholipase D activity…	heme oxygenase cleaves the heme ring at the alpha methene bridge to form biliverdin. biliverdin is subsequently converted to bilirubin by biliverdin reductase. under physiological conditions, the activity of heme oxygenase is highest in the spleen, where senescent erythrocytes are sequestrated and destroyed. exhibits cytoprotective effects since excess of free heme sensitizes cells to undergo apo…	microsome {eco:0000269|pubmed:22419571}. endoplasmic reticulum membrane {eco:0000269|pubmed:22419571}; peripheral membrane protein {eco:0000269|pubmed:22419571}; cytoplasmic side {eco:0000269|pubmed:22419571}.	P09601|Q6FH11
ENSG00000165868	HSPA12A	16	3	5	9	19	18	-1.0678	0.0249039	Yes	Down regulated	Hs.648448	heat shock 70kDa protein 12A	||KIAA0417||HSPA12A||HEAT-SHOCK 70-KD PROTEIN 12A||heat shock 70kD protein 12A||heat shock 70kDa protein 12A||heat shock 70 kDa protein 12A||	259217	NM_025015	NP_079291	10	10q26.12		molecular function|ATP binding|IEA|GO:0005524|GOA|na//molecular function|molecular_function|ND|GO:0003674|GOA|na//biological process|biological_process|ND|GO:0008150|GOA|na//cellular component|extracellular exosome|IDA|GO:0070062|GOA|19056867			O43301
ENSG00000179546	HTR1D	2	4	4	7	6	12	-1.43312	0.0066291	Yes	Down regulated	Hs.121482	5-hydroxytryptamine (serotonin) receptor 1D, G protein-coupled	||RDC4||HTR1DA||5-HT-1D-alpha||HTRL||5-HT1D||HT1DA||HTR1D||SEROTONIN 5-HT-1D RECEPTOR||5-@HYDROXYTRYPTAMINE RECEPTOR 1D-ALPHA||serotonin receptor 1D||5-hydroxytryptamine receptor 1D||serotonin 1D alpha receptor||5-hydroxytryptamine (serotonin) receptor 1D, G protein-coupled||	3352	NM_000864	NP_000855	1	1p36.3-p34.3		molecular function|serotonin binding|IEA|GO:0051378|GOA|na//molecular function|serotonin receptor activity|IMP|GO:0004993|GOA|1652050//biological process|G-protein coupled receptor signaling pathway, coupled to cyclic nucleotide second messenger|TAS|GO:0007187|GOA|1565658//biological process|adenylate cyclase-inhibiting G-protein coupled receptor signaling pathway|IMP|GO:0007193|GOA|1652050//biol…	g-protein coupled receptor for 5-hydroxytryptamine (serotonin). also functions as a receptor for ergot alkaloid derivatives, various anxiolytic and antidepressant drugs and other psychoactive substances. ligand binding causes a conformation change that triggers signaling via guanine nucleotide-binding proteins (g proteins) and modulates the activity of down-stream effectors, such as adenylate cyc…	cell membrane {eco:0000269|pubmed:10452531, eco:0000269|pubmed:1565658, eco:0000269|pubmed:1652050}; multi- pass membrane protein {eco:0000269|pubmed:10452531, eco:0000269|pubmed:1565658, eco:0000269|pubmed:1652050}.	P28221
ENSG00000102468	HTR2A	16	10	14	4	2	6	1.56205	0.00075869	Yes	Up regulated	Hs.72630	5-hydroxytryptamine (serotonin) receptor 2A, G protein-coupled	||HTR2A||5-HT2A||HTR2, FORMERLY||5-HT2 receptor||5-@HYDROXYTRYPTAMINE RECEPTOR 2A||serotonin 5-HT-2A receptor||SEROTONIN 5-HT-2 RECEPTOR, FORMERLY||5-hydroxytryptamine receptor 2A isoform 1||5-hydroxytryptamine receptor 2A isoform 2||5-hydroxytryptamine (serotonin) receptor 2A, G protein-coupled||	3356	NM_000621	NP_001159419	13	13q14-q21		molecular function|1-(4-iodo-2,5-dimethoxyphenyl)propan-2-amine binding|IDA|GO:0071886|GOA|19057895//molecular function|G-protein alpha-subunit binding|IEA|GO:0001965|GOA|na//molecular function|drug binding|IDA|GO:0008144|GOA|15831837//molecular function|protein complex binding|IEA|GO:0032403|GOA|na//molecular function|serotonin binding|IDA|GO:0051378|GOA|15831837//molecular function|serotonin re…	g-protein coupled receptor for 5-hydroxytryptamine (serotonin). also functions as a receptor for various drugs and psychoactive substances, including mescaline, psilocybin, 1-(2,5- dimethoxy-4-iodophenyl)-2-aminopropane (doi) and lysergic acid diethylamide (lsd). ligand binding causes a conformation change that triggers signaling via guanine nucleotide-binding proteins (g proteins) and modulates …	cell membrane; multi-pass membrane protein. cell projection, dendrite {eco:0000250}. cell projection, axon {eco:0000250}. cytoplasmic vesicle {eco:0000250}. membrane, caveola {eco:0000250}. note=localizes to the postsynaptic thickening of axo-dendritic synapses. {eco:0000250}.	P28223
ENSG00000138413	IDH1	131	122	157	536	515	570	-2.13173	8e-96	Yes	Down regulated	Hs.593422	isocitrate dehydrogenase 1 (NADP+), soluble	||ICDC||IDCD||IDPC||PICD||HEL-216||1.1.1.42||IDH1||HEL-S-26||NADP(+)-specific ICDH||oxalosuccinate decarboxylase||PEROXISOMAL ISOCITRATE DEHYDROGENASE||isocitrate dehydrogenase [NADP] cytoplasmic||epididymis luminal protein 216||NADP-dependent isocitrate dehydrogenase, cytosolic||ISOCITRATE DEHYDROGENASE, NADP(+)-SPECIFIC, SOLUBLE||ISOCITRATE DEHYDROGENASE, NADP(+)-DEPENDENT, CYTOSOLIC||NADP-depe…	3417	NM_001282386	NP_005887	2	2q33.3		molecular function|NAD binding|IEA|GO:0051287|GOA|na//molecular function|NADP binding|IEA|GO:0050661|GOA|na//molecular function|isocitrate dehydrogenase (NADP+) activity|EXP|GO:0004450|GOA|na//molecular function|isocitrate dehydrogenase (NADP+) activity|IDA|GO:0004450|GOA|10521434//molecular function|magnesium ion binding|IDA|GO:0000287|GOA|19935646//molecular function|protein homodimerization ac…		cytoplasm {eco:0000269|pubmed:10521434}. peroxisome {eco:0000269|pubmed:10521434}.	O75874|V9HWJ2
ENSG00000206478	IER3	20	26	18	7	13	8	1.03665	0.0030085	Yes	Up regulated	Hs.76095	immediate early response 3	||IEX-1L||PRG1||DIF2||IER3||IEX1||protein DIF-2||anti-death protein||IMMEDIATE-EARLY RESPONSE 3||IMMEDIATE-EARLY RESPONSE GENE||radiation-inducible immediate-early gene IEX-1||immediate early protein GLY96||PACAP-responsive gene 1 protein||gly96, mouse, homolog of||expressed in pancreatic carcinoma||immediately early gene X-1||differentiation-dependent gene 2 protein||Immediate early response 3||…	8870	NM_003897	NP_003888	6	6p21.3		molecular function|protein binding|IPI|GO:0005515|GOA|15451437//biological process|anatomical structure morphogenesis|TAS|GO:0009653|GOA|9196025//biological process|apoptotic process|TAS|GO:0006915|GOA|9196025//biological process|intrinsic apoptotic signaling pathway in response to DNA damage|IEA|GO:0008630|GOA|na//biological process|mitotic G2 DNA damage checkpoint|IEA|GO:0007095|GOA|na//biologi…	may play a role in the erk signaling pathway by inhibiting the dephosphorylation of erk by phosphatase pp2a- ppp2r5c holoenzyme. acts also as an erk downstream effector mediating survival. as a member of the nupr1/relb/ier3 survival pathway, may provide pancreatic ductal adenocarcinoma with remarkable resistance to cell stress, such as starvation or gemcitabine treatment. {eco:0000269|pubmed:1235…	membrane {eco:0000269|pubmed:12356731}; single-pass type ii membrane protein {eco:0000269|pubmed:12356731}.	P46695
ENSG00000137331	IER3	681	756	875	314	336	385	1.0108	6.6e-25	Yes	Up regulated	Hs.76095	immediate early response 3	||IEX-1L||PRG1||DIF2||IER3||IEX1||protein DIF-2||anti-death protein||IMMEDIATE-EARLY RESPONSE 3||IMMEDIATE-EARLY RESPONSE GENE||radiation-inducible immediate-early gene IEX-1||immediate early protein GLY96||PACAP-responsive gene 1 protein||gly96, mouse, homolog of||expressed in pancreatic carcinoma||immediately early gene X-1||differentiation-dependent gene 2 protein||Immediate early response 3||…	8870	NM_003897	NP_003888	6	6p21.3		molecular function|protein binding|IPI|GO:0005515|GOA|15451437//biological process|anatomical structure morphogenesis|TAS|GO:0009653|GOA|9196025//biological process|apoptotic process|TAS|GO:0006915|GOA|9196025//biological process|intrinsic apoptotic signaling pathway in response to DNA damage|IEA|GO:0008630|GOA|na//biological process|mitotic G2 DNA damage checkpoint|IEA|GO:0007095|GOA|na//biologi…	may play a role in the erk signaling pathway by inhibiting the dephosphorylation of erk by phosphatase pp2a- ppp2r5c holoenzyme. acts also as an erk downstream effector mediating survival. as a member of the nupr1/relb/ier3 survival pathway, may provide pancreatic ductal adenocarcinoma with remarkable resistance to cell stress, such as starvation or gemcitabine treatment. {eco:0000269|pubmed:1235…	membrane {eco:0000269|pubmed:12356731}; single-pass type ii membrane protein {eco:0000269|pubmed:12356731}.	P46695
ENSG00000165949	IFI27	293	307	371	48	27	41	2.9121	1.09e-84	Yes	Up regulated	Hs.532634	interferon, alpha-inducible protein 27	||2310061N23Rik||ISG12A||FAM14D||ISG12(a)||P27||IFI27||INTERFERON-ALPHA-INDUCIBLE PROTEIN 27||interferon-stimulated gene 12a protein||Interferon, alpha-inducible protein 27||interferon alpha-induced 11.5 kDa protein||interferon alpha-inducible protein 27, mitochondrial isoform 2||interferon alpha-inducible protein 27, mitochondrial isoform 1||interferon alpha-inducible protein 27, mitochondrial i…	3429	NM_001130080	NP_005523	14	14q32		molecular function|RNA polymerase II activating transcription factor binding|IPI|GO:0001102|GOA|22427340//molecular function|lamin binding|IDA|GO:0005521|GOA|22427340//molecular function|molecular_function|ND|GO:0003674|GOA|na//biological process|activation of cysteine-type endopeptidase activity involved in apoptotic process|IDA|GO:0006919|GOA|18330707//biological process|apoptotic signaling pat…	promotes cell death. mediates ifn-induced apoptosis characterized by a rapid and robust release of cytochrome c from the mitochondria and activation of bax and caspases 2, 3, 6, 8 and 9. {eco:0000269|pubmed:18330707}.	mitochondrion {eco:0000269|pubmed:18330707}. membrane {eco:0000305}; multi-pass membrane protein {eco:0000305}.	P40305|A8K0H0|A0A087WZF8|Q7Z5R2
ENSG00000068079	IFI35	930	838	987	321	313	354	1.33103	7.81e-50	Yes	Up regulated	Hs.632258	interferon-induced protein 35	||IFI35||IFP35||ifi-35||IFP 35||INTERFERON-INDUCIBLE PROTEIN, 35-KD||Interferon-induced protein 35||interferon-induced 35 kDa protein||	3430	NM_005533	NP_005524	17	17q21		molecular function|protein binding|IPI|GO:0005515|GOA|18624398//biological process|cytokine-mediated signaling pathway|TAS|GO:0019221|GOA|na//biological process|type I interferon signaling pathway|TAS|GO:0060337|GOA|na//cellular component|cytosol|TAS|GO:0005829|GOA|na//cellular component|nucleus|IDA|GO:0005634|GOA|8288566	not yet known.	nucleus. note=nuclear following ifn treatment.	P80217
ENSG00000137965	IFI44	1597	1767	2049	397	366	410	2.05487	2.67e-95	Yes	Up regulated	Hs.82316	interferon-induced protein 44	||MTAP44||IFI44||TLDC5||microtubule-associated protein 44||Interferon-induced protein 44||TBC/LysM-associated domain containing 5||interferon-induced, hepatitis C-associated microtubular aggregate protein (44kD)||INTERFERON-INDUCED, HEPATITIS C-ASSOCIATED MICROTUBULE AGGREGATE PROTEIN, 44 kD||	10561	NM_006417	NP_006408	1	1p31.1		biological process|response to virus|TAS|GO:0009615|GOA|7925411//cellular component|cytoplasm|IEA|GO:0005737|GOA|na	this protein aggregates to form microtubular structures. {eco:0000250}.	cytoplasm {eco:0000305}.	Q8TCB0
ENSG00000137959	IFI44L	3084	3439	3271	460	411	414	2.78099	1.27e-145	Yes	Up regulated	Hs.744918	interferon-induced protein 44-like	||IFI44L||C1orf29||GS3686||IFI44-LIKE||Interferon-induced protein 44-like||	10964	NM_006820	NP_006811	1	1p31.1		biological process|defense response to virus|IEA|GO:0051607|GOA|na//biological process|immune response|IEA|GO:0006955|GOA|na//cellular component|cytoplasm|IEA|GO:0005737|GOA|na	exhibits a low antiviral activity against hepatitis c virus. {eco:0000269|pubmed:21478870}.	cytoplasm {eco:0000305}.	Q53G44|B4E019
ENSG00000126709	IFI6	9387	9909	13599	2850	2454	2885	1.85015	7.99e-59	Yes	Up regulated	Hs.523847	interferon, alpha-inducible protein 6	||IFI6||IFI616||G1P3||FAM14C||INTERFERON-INDUCED PROTEIN IFI-6-16||INTERFERON-ALPHA-INDUCIBLE PROTEIN 6||interferon-induced protein 6-16||Interferon, alpha-inducible protein 6||interferon, alpha-inducible protein clone IFI-6-16||interferon alpha-inducible protein 6 isoform a precursor||interferon alpha-inducible protein 6 isoform b precursor||interferon alpha-inducible protein 6 isoform c precurs…	2537	NM_002038	NP_075011	1	1p35		molecular function|protein binding|IPI|GO:0005515|GOA|15685448//biological process|cytokine-mediated signaling pathway|TAS|GO:0019221|GOA|na//biological process|immune response|TAS|GO:0006955|GOA|3017706//biological process|negative regulation of cysteine-type endopeptidase activity involved in apoptotic process|IMP|GO:0043154|GOA|15685448//biological process|negative regulation of extrinsic apop…		membrane {eco:0000305}; multi-pass membrane protein {eco:0000305}.	P09912
ENSG00000115267	IFIH1	503	525	515	201	170	194	1.30264	1.46e-35	Yes	Up regulated	Hs.163173	interferon induced with helicase C domain 1	||RLR-2||AGS7||3.6.4.13||helicard||IFIH1||Hlcd||IDDM19||MDA5||MDA-5||CADM-140 autoantigen||RIG-I-like receptor 2||murabutide down-regulated protein||DEAD/H (Asp-Glu-Ala-Asp/His) box polypeptide||melanoma differentiation associated protein-5||MELANOMA DIFFERENTIATION-ASSOCIATED GENE 5||melanoma differentiation-associated protein 5||helicase with 2 CARD domains||RNA helicase-DEAD box protein 116||c…	64135	NM_022168	NP_071451	2	2q24		molecular function|ATP binding|IEA|GO:0005524|GOA|na//molecular function|DNA binding|IEA|GO:0003677|GOA|na//molecular function|double-stranded RNA binding|IDA|GO:0003725|GOA|19656871//molecular function|double-stranded RNA binding|TAS|GO:0003725|GOA|17079289//molecular function|helicase activity|IEA|GO:0004386|GOA|na//molecular function|protein binding|IPI|GO:0005515|GOA|16127453//molecular funct…	innate immune receptor which acts as a cytoplasmic sensor of viral nucleic acids and plays a major role in sensing viral infection and in the activation of a cascade of antiviral responses including the induction of type i interferons and proinflammatory cytokines. its ligands include mrna lacking 2'-o- methylation at their 5' cap and long-dsrna (>1 kb in length). upon ligand binding it associate…	cytoplasm {eco:0000269|pubmed:11805321, eco:0000269|pubmed:14645903}. nucleus {eco:0000305}. note=may be found in the nucleus, during apoptosis.	Q9BYX4
ENSG00000185745	IFIT1	1957	2086	2422	489	408	479	2.08121	7.89e-97	Yes	Up regulated	In multiple Geneids
ENSG00000119917	IFIT3	878	958	1091	305	265	284	1.62501	8.21e-59	Yes	Up regulated	In multiple Geneids
ENSG00000152778	IFIT5	660	767	770	236	202	256	1.5168	2.63e-47	Yes	Up regulated	Hs.252839	interferon-induced protein with tetratricopeptide repeats 5	||IFIT5||P58||IFIT-5||RI58||interferon-induced 58 kDa protein||retinoic acid- and interferon-inducible protein (58kD)||Interferon-induced protein with tetratricopeptide repeats 5||retinoic acid- and interferon-inducible 58 kDa protein||	24138	NM_012420	NP_036552	10	10q23.31		molecular function|RNA binding|IDA|GO:0003723|GOA|21642987//molecular function|poly(A) RNA binding|IDA|GO:0044822|GOA|22681889//molecular function|single-stranded RNA binding|IDA|GO:0003727|GOA|23334420//molecular function|tRNA binding|IDA|GO:0000049|GOA|23317505//biological process|defense response to virus|IMP|GO:0051607|GOA|23334420//biological process|innate immune response|IEA|GO:0045087|GOA…	interferon-induced rna-binding protein that specifically binds single-stranded rna bearing a 5'-triphosphate group (ppp- rna), thereby acting as a sensor of viral single-stranded rnas. single-stranded ppp-rnas, which lack 2'-o-methylation of the 5' cap and bear a 5'-triphosphate group instead, are specific from viruses, providing a molecular signature to distinguish between self and non-self mrna…	cell projection, ruffle membrane {eco:0000269|pubmed:23317505}. note=colocalized with ddx58/rig-i at cell surface ruffles. localizes to actin-rich protrusions from the apical cell surface.	Q13325
ENSG00000185885	IFITM1	2289	2239	2811	1061	886	1038	1.14542	2.63e-31	Yes	Up regulated	Hs.458414	interferon induced transmembrane protein 1	||DSPA2a||IFI17||LEU13||IFITM1||CD225||leu-13 antigen||interferon-inducible protein 9-27||interferon-induced protein 17||interferon-induced transmembrane protein 1||dispanin subfamily A member 2a||Interferon induced transmembrane protein 1||	8519	NM_003641	NP_003632	11	11p15.5		molecular function|protein binding|IPI|GO:0005515|GOA|2398277//molecular function|receptor signaling protein activity|TAS|GO:0005057|GOA|7559564//biological process|cell surface receptor signaling pathway|TAS|GO:0007166|GOA|7559564//biological process|cytokine-mediated signaling pathway|TAS|GO:0019221|GOA|na//biological process|defense response to virus|IEA|GO:0051607|GOA|na//biological process|i…	ifn-induced antiviral protein which inhibits the entry of viruses to the host cell cytoplasm, permitting endocytosis, but preventing subsequent viral fusion and release of viral contents into the cytosol. active against multiple viruses, including influenza a virus, sars coronavirus (sars-cov), marburg virus (marv), ebola virus (ebov), dengue virus (dnv), west nile virus (wnv), human immunodefici…	cell membrane {eco:0000269|pubmed:19499152, eco:0000269|pubmed:25105503}; single-pass membrane protein {eco:0000269|pubmed:19499152}.	P13164|A0A024R210
ENSG00000185201	IFITM2	73	79	98	19	12	18	2.1946	2.94e-25	Yes	Up regulated	Hs.709321	interferon induced transmembrane protein 2	||DSPA2c||IFITM2||interferon-inducible protein 1-8D||interferon-induced transmembrane protein 2||dispanin subfamily A member 2c||Interferon induced transmembrane protein 2||	10581	NM_006435	NP_006426	11	11p15.5		biological process|cytokine-mediated signaling pathway|TAS|GO:0019221|GOA|na//biological process|defense response to virus|IEA|GO:0051607|GOA|na//biological process|immune response|TAS|GO:0006955|GOA|1906403//biological process|negative regulation of viral entry into host cell|IDA|GO:0046597|GOA|21253575//biological process|negative regulation of viral genome replication|IDA|GO:0045071|GOA|212535…	ifn-induced antiviral protein which inhibits the entry of viruses to the host cell cytoplasm, permitting endocytosis, but preventing subsequent viral fusion and release of viral contents into the cytosol. active against multiple viruses, including influenza a virus, sars coronavirus (sars-cov), marburg virus (marv), ebola virus (ebov), dengue virus (dnv), west nile virus (wnv), human immunodefici…	cell membrane {eco:0000305}; single-pass membrane protein {eco:0000305}.	Q01629
ENSG00000142166	IFNAR1	202	177	195	343	348	371	-1.03494	1.89e-24	Yes	Down regulated	Hs.529400	interferon (alpha, beta and omega) receptor 1	||IFN-R-1||CRF2-1||IFN-alpha-REC||IFNAR1||IFNBR||AVP||INTERFERON-ALPHA RECEPTOR||beta-type antiviral protein||IFRC INTERFERON-BETA RECEPTOR||ANTIVIRAL PROTEIN, ALPHA-TYPE||alpha-type antiviral protein||interferon-beta receptor 1||IFN-alpha/beta receptor 1||ANTIVIRAL PROTEIN, BETA-TYPE||interferon-alpha/beta receptor alpha chain||cytokine receptor class-II member 1||type I interferon receptor 1||i…	3454	NM_000629	NP_000620	21	21q22.11		molecular function|protein binding|IPI|GO:0005515|GOA|12220192//molecular function|type I interferon receptor activity|TAS|GO:0004905|GOA|7665574//biological process|JAK-STAT cascade|TAS|GO:0007259|GOA|7665574//biological process|T cell activation|IEA|GO:0042110|GOA|na//biological process|cell surface receptor signaling pathway|TAS|GO:0007166|GOA|7665574//biological process|cytokine-mediated sign…	associates with ifnar2 to form the type i interferon receptor. receptor for interferons alpha and beta. binding to type i ifns triggers tyrosine phosphorylation of a number of proteins including jaks, tyk2, stat proteins and ifnr alpha- and beta- subunits themselves. can also transduce ifnb signals without the help of ifnar2, and not activating the jak-stat pathway.	isoform 1: membrane; single-pass type i membrane protein.	P17181
ENSG00000184995	IFNE	17	24	20	4	4	10	1.59648	2.08e-05	Yes	Up regulated	Hs.682604	interferon, epsilon	||PRO655||IFNE||IFNE1||IFN-epsilon||INFE1||IFNT1||interferon-epsilon||INTERFERON, TAU-1||interferon tau-1||Interferon, epsilon||interferon epsilon-1||interferon epsilon 1||interferon epsilon precursor||	338376	NM_176891	NP_795372	9	9p21.3		molecular function|cytokine activity|IBA|GO:0005125|GOA|na//molecular function|type I interferon receptor binding|IBA|GO:0005132|GOA|na//biological process|B cell differentiation|IBA|GO:0030183|GOA|na//biological process|B cell proliferation|IBA|GO:0042100|GOA|na//biological process|T cell activation involved in immune response|IBA|GO:0002286|GOA|na//biological process|adaptive immune response|IB…	type i interferon required for maintaining basal levels of ifn-regulated genes, including 2'-5'-oligoadenylate synthetase, irf7 and isg15, in the female reproductive tract. directly mediates protection against viral and bacterial genital infections (by similarity). {eco:0000250}.	secreted {eco:0000305}.	Q86WN2
ENSG00000162729	IGSF8	121	102	141	259	204	210	-1.04076	4.41e-13	Yes	Down regulated	Hs.332012	immunoglobulin superfamily, member 8	||KCT-4||EWI-2||EWI2||CD316||CD81P3||PGRL||LIR-D1||IGSF8||prostaglandin regulatory-like protein||CD81 partner 3||keratinocytes-associated transmembrane protein 4||Immunoglobulin superfamily, member 8||glu-Trp-Ile EWI motif-containing protein 2||immunoglobulin superfamily member 8 precursor||	93185	NM_001206665	NP_443100	1	1q23.1		molecular function|protein binding|IPI|GO:0005515|GOA|11504738//biological process|cell proliferation|NAS|GO:0008283|GOA|11504738//biological process|movement of cell or subcellular component|NAS|GO:0006928|GOA|11504738//biological process|nervous system development|NAS|GO:0007399|GOA|11504738//biological process|regulation of cell motility|IEA|GO:2000145|GOA|na//biological process|single fertili…	may play a key role in diverse functions ascribed to cd81 and cd9 such as oocytes fertilization or hepatitis c virus function. may regulate proliferation and differentiation of keratinocytes. may be a negative regulator of cell motility: suppresses t-cell mobility coordinately with cd81, associates with cd82 to suppress prostate cancer cell migration, regulates epidermoid cell reaggregation and m…	cell membrane {eco:0000250}; single-pass membrane protein.	Q969P0
ENSG00000080854	IGSF9B	16	19	7	36	40	47	-1.68507	2.44e-10	Yes	Down regulated	Hs.204121	immunoglobulin superfamily, member 9B	||KIAA1030||IGSF9B||immunoglobulin superfamily member 9B||immunoglobulin superfamily, member 9B||protein turtle homolog B precursor||	22997	NM_001277285	NP_001264214	11	11q25		molecular function|kinase binding|IEA|GO:0019900|GOA|na//biological process|homophilic cell adhesion via plasma membrane adhesion molecules|IEA|GO:0007156|GOA|na//biological process|positive regulation of inhibitory postsynaptic membrane potential|IEA|GO:0097151|GOA|na//cellular component|dendrite|IEA|GO:0030425|GOA|na//cellular component|inhibitory synapse|IEA|GO:0060077|GOA|na//cellular compone…		cell membrane {eco:0000305}; single-pass type i membrane protein {eco:0000305}.	Q8N7W7|Q9UPX0
ENSG00000164485	IL22RA2	11	21	18	2	4	5	2.00336	9.19e-06	Yes	Up regulated	Hs.126891	interleukin 22 receptor, alpha 2	||IL22RA2||ZCYTOR16||CRF2-10||IL22BP||IL-22R-alpha-2||CRF2-S1||IL-22BP||IL-22RA2||CRF2X||interleukin 22-binding protein||INTERLEUKIN 22 RECEPTOR, ALPHA-2||Interleukin 22 receptor, alpha 2||cytokine receptor class-II member 10||interleukin-22 receptor subunit alpha-2 isoform 1 precursor||cytokine receptor family type 2, soluble 1||interleukin-22 receptor subunit alpha-2 isoform 2 precursor||interl…	116379	NM_052962	NP_851827	6	6q23.3		molecular function|interleukin-22 binding|IDA|GO:0042017|GOA|11390453//molecular function|interleukin-22 receptor activity|IDA|GO:0042018|GOA|11390454//biological process|cytokine-mediated signaling pathway|IDA|GO:0019221|GOA|11390454//biological process|negative regulation of inflammatory response|IEA|GO:0050728|GOA|na//biological process|regulation of tyrosine phosphorylation of Stat3 protein|I…	isoform 1 may play a role in establishing and maintaining successful pregnancy.	secreted {eco:0000269|pubmed:12700595}.	Q969J5
ENSG00000134460	IL2RA	9	12	16	30	22	32	-1.32096	3.59e-06	Yes	Down regulated	Hs.231367	interleukin 2 receptor, alpha	||p55||CD25||IL2RA||IDDM10||TCGFR||IL2 RECEPTOR||TAC antigen||IL2R, ALPHA CHAIN||IL-2R subunit alpha||IL-2 receptor subunit alpha||Interleukin 2 receptor, alpha||T-CELL GROWTH FACTOR RECEPTOR||interleukin-2 receptor subunit alpha precursor||	3559	NM_000417	NP_001295172	10	10p15-p14		molecular function|drug binding|IEA|GO:0008144|GOA|na//molecular function|interleukin-2 binding|IBA|GO:0019976|GOA|na//molecular function|interleukin-2 receptor activity|IEA|GO:0004911|GOA|na//biological process|Notch signaling pathway|IEA|GO:0007219|GOA|na//biological process|activation-induced cell death of T cells|IEA|GO:0006924|GOA|na//biological process|apoptotic process|TAS|GO:0006915|GOA|9…	receptor for interleukin-2.	membrane; single-pass type i membrane protein.	P01589|Q5W005
ENSG00000122641	INHBA	20	31	35	7	14	12	1.22417	8.46e-05	Yes	Up regulated	Hs.583348	inhibin, beta A	||FRP||INHBA||FSH-releasing protein||FSH-RELEASING FACTOR||Inhibin, beta-1||ACTIVIN A-B||erythroid differentiation factor||erythroid differentiation protein||activin beta-A chain||EDF ACTIVIN A||inhibin, beta A||follicle-stimulating hormone-releasing protein||inhibin beta A chain precursor||inhibin, beta A (activin A, activin AB alpha polypeptide)||	3624	NM_002192	NP_002183	7	7p15-p13		molecular function|cytokine activity|IDA|GO:0005125|GOA|9884026//molecular function|growth factor activity|TAS|GO:0008083|GOA|12324653//molecular function|hormone activity|TAS|GO:0005179|GOA|12456957//molecular function|identical protein binding|IPI|GO:0042802|GOA|2575216//molecular function|peptide hormone binding|IPI|GO:0017046|GOA|16198295//molecular function|protein binding|IPI|GO:0005515|GOA…	inhibins and activins inhibit and activate, respectively, the secretion of follitropin by the pituitary gland. inhibins/activins are involved in regulating a number of diverse functions such as hypothalamic and pituitary hormone secretion, gonadal hormone secretion, germ cell development and maturation, erythroid differentiation, insulin secretion, nerve cell survival, embryonic axial development…	secreted.	P08476|A4D1W7
ENSG00000139269	INHBE	17	8	10	3	3	5	1.49476	0.00287213	Yes	Up regulated	Hs.632713	inhibin, beta E	||INHBE||inhibin, beta E||INHBE ACTIVIN BETA-E||activin beta E||activin beta-E chain||inhibin beta E chain precursor||	83729	NM_031479	NP_113667	12	12q13.3		molecular function|cytokine activity|IBA|GO:0005125|GOA|na//molecular function|growth factor activity|IEA|GO:0008083|GOA|na//molecular function|hormone activity|IEA|GO:0005179|GOA|na//molecular function|transforming growth factor beta receptor binding|IBA|GO:0005160|GOA|na//biological process|SMAD protein signal transduction|IBA|GO:0060395|GOA|na//biological process|cell development|IBA|GO:004846…	inhibins and activins inhibit and activate, respectively, the secretion of follitropin by the pituitary gland. inhibins/activins are involved in regulating a number of diverse functions such as hypothalamic and pituitary hormone secretion, gonadal hormone secretion, germ cell development and maturation, erythroid differentiation, insulin secretion, nerve cell survival, embryonic axial development…	secreted {eco:0000250}.	P58166
ENSG00000148153	INIP	93	112	126	200	218	207	-1.06728	4.53e-17	Yes	Down regulated	Hs.658575	INTS3 and NABP interacting protein	||C9orf80||INIP||HSPC043||MISE||SOSS-C||hSSBIP1||SOSSC||hSSB-interacting protein 1||minute INTS3/hSSB-associated element||INTS3- and NABP-interacting protein||SOSS COMPLEX, SUBUNIT C||SOSS complex subunit C||INTS3 and NABP interacting protein||single-stranded DNA-binding protein-interacting protein 1||sensor of ssDNA subunit C||CHROMOSOME 9 OPEN READING FRAME 80||sensor of single-strand DNA compl…	58493	NM_021218	NP_067041	9	9q32		molecular function|protein binding|IPI|GO:0005515|GOA|19683501//biological process|DNA repair|IMP|GO:0006281|GOA|19605351//biological process|cellular response to DNA damage stimulus|IMP|GO:0006974|GOA|19683501//biological process|response to ionizing radiation|IMP|GO:0010212|GOA|19605351//cellular component|SOSS complex|IDA|GO:0070876|GOA|18449195//cellular component|nucleoplasm|IDA|GO:0005654|G…	component of the soss complex, a multiprotein complex that functions downstream of the mrn complex to promote dna repair and g2/m checkpoint. the soss complex associates with single- stranded dna at dna lesions and influences diverse endpoints in the cellular dna damage response including cell-cycle checkpoint activation, recombinational repair and maintenance of genomic stability. required for e…	nucleus {eco:0000269|pubmed:19605351, eco:0000269|pubmed:19683501}. note=localizes to nuclear foci following dna damage.	Q9NRY2
ENSG00000125629	INSIG2	42	56	64	86	96	114	-1.01482	2.61e-10	Yes	Down regulated	Hs.7089	insulin induced gene 2	||INSIG2||INSIG-2||INSIG2 membrane protein||Insulin induced gene 2||insulin-induced gene 2 protein||insulin induced protein 2||	51141	NM_016133	NP_057217	2	2q14.2		molecular function|protein binding|IPI|GO:0005515|GOA|12242332//molecular function|transcription factor binding|IEA|GO:0008134|GOA|na//biological process|SREBP signaling pathway|IDA|GO:0032933|GOA|12242332//biological process|cholesterol biosynthetic process|IEA|GO:0006695|GOA|na//biological process|cranial suture morphogenesis|IEA|GO:0060363|GOA|na//biological process|inner ear morphogenesis|IEA…	mediates feedback control of cholesterol synthesis by controlling scap and hmgcr. functions by blocking the processing of sterol regulatory element-binding proteins (srebps). capable of retaining the scap-srebf2 complex in the er thus preventing it from escorting srebps to the golgi. seems to regulate the ubiquitin-mediated proteasomal degradation of hmgcr. {eco:0000269|pubmed:12242332, eco:00002…	endoplasmic reticulum membrane {eco:0000269|pubmed:12242332}; multi-pass membrane protein {eco:0000269|pubmed:12242332}.	Q9Y5U4|A0A024RAI2|B4DQ23
ENSG00000276561	IRF7	11	6	9	5	0	1	1.90594	0.0013214	Yes	Up regulated	Hs.166120	interferon regulatory factor 7	||IRF7C||IRF7||IRF7H||IRF-7H||IRF7A IRF7B||interferon regulatory factor-7H||Interferon regulatory factor 7||interferon regulatory factor 7 isoform d||interferon regulatory factor 7 isoform b||interferon regulatory factor 7 isoform a||	3665	NM_001572	NP_004022	11	11p15.5		molecular function|DNA binding|IMP|GO:0003677|GOA|12374802//molecular function|RNA polymerase II core promoter proximal region sequence-specific DNA binding transcription factor activity|IDA|GO:0000982|GOA|17404045//molecular function|RNA polymerase II core promoter sequence-specific DNA binding|IDA|GO:0000979|GOA|17404045//molecular function|protein binding|IPI|GO:0005515|GOA|11943871//biologica…	key transcriptional regulator of type i interferon (ifn)-dependent immune responses and plays a critical role in the innate immune response against dna and rna viruses. regulates the transcription of type i ifn genes (ifn-alpha and ifn-beta) and ifn-stimulated genes (isg) by binding to an interferon-stimulated response element (isre) in their promoters. can efficiently activate both the ifn-beta …	nucleus. cytoplasm. note=the phosphorylated and active form accumulates selectively in the nucleus.	Q92985|A0A024RCA2|M9RSF4
ENSG00000185507	IRF7	442	334	449	119	107	117	1.68497	3.64e-39	Yes	Up regulated	Hs.166120	interferon regulatory factor 7	||IRF7C||IRF7||IRF7H||IRF-7H||IRF7A IRF7B||interferon regulatory factor-7H||Interferon regulatory factor 7||interferon regulatory factor 7 isoform d||interferon regulatory factor 7 isoform b||interferon regulatory factor 7 isoform a||	3665	NM_001572	NP_004022	11	11p15.5		molecular function|DNA binding|IMP|GO:0003677|GOA|12374802//molecular function|RNA polymerase II core promoter proximal region sequence-specific DNA binding transcription factor activity|IDA|GO:0000982|GOA|17404045//molecular function|RNA polymerase II core promoter sequence-specific DNA binding|IDA|GO:0000979|GOA|17404045//molecular function|protein binding|IPI|GO:0005515|GOA|11943871//biologica…	key transcriptional regulator of type i interferon (ifn)-dependent immune responses and plays a critical role in the innate immune response against dna and rna viruses. regulates the transcription of type i ifn genes (ifn-alpha and ifn-beta) and ifn-stimulated genes (isg) by binding to an interferon-stimulated response element (isre) in their promoters. can efficiently activate both the ifn-beta …	nucleus. cytoplasm. note=the phosphorylated and active form accumulates selectively in the nucleus.	Q92985|A0A024RCA2|M9RSF4
ENSG00000187608	ISG15	3024	2783	3916	1191	1053	1140	1.3654	2.87e-36	Yes	Up regulated	Hs.458485	ISG15 ubiquitin-like modifier	||G1P2||IP17||ISG15||hUCRP||IFI15||ISG15 ubiquitin-like modifier||ubiquitin cross-reactive protein||UBIQUITIN-LIKE MODIFIER ISG15||INTERFERON-INDUCED PROTEIN 15||INTERFERON-INDUCED PROTEIN IFI-15K||interferon-induced 17-kDa/15-kDa protein||interferon-stimulated protein, 15 kDa||ubiquitin-like protein ISG15 precursor||interferon, alpha-inducible protein (clone IFI-15K)||	9636	NM_005101	NP_005092	1	1p36.33		molecular function|protein binding|IPI|GO:0005515|GOA|16189514//molecular function|protein tag|IEA|GO:0031386|GOA|na//biological process|DNA repair|TAS|GO:0006281|GOA|na//biological process|ISG15-protein conjugation|IDA|GO:0032020|GOA|16122702//biological process|ISG15-protein conjugation|IMP|GO:0032020|GOA|22859821//biological process|cytokine-mediated signaling pathway|TAS|GO:0019221|GOA|na//bi…	ubiquitin-like protein which plays a key role in the innate immune response to viral infection either via its conjugation to a target protein (isgylation) or via its action as a free or unconjugated protein. isgylation involves a cascade of enzymatic reactions involving e1, e2, and e3 enzymes which catalyze the conjugation of isg15 to a lysine residue in the target protein. its target proteins in…	cytoplasm {eco:0000269|pubmed:22859821}. secreted {eco:0000269|pubmed:22859821}. note=exists in three distinct states: free within the cell, released into the extracellular space, or conjugated to target proteins.	P05161
ENSG00000066583	ISOC1	44	49	56	74	97	115	-1.08409	5.27e-10	Yes	Down regulated	Hs.483296	isochorismatase domain containing 1	||ISOC1||CGI-111||isochorismatase domain-containing protein 1||Isochorismatase domain containing 1||	51015	NM_016048	NP_057132	5	5q22.1-q33.3		molecular function|catalytic activity|IEA|GO:0003824|GOA|na//molecular function|molecular_function|ND|GO:0003674|GOA|na//molecular function|protein binding|IPI|GO:0005515|GOA|25416956//biological process|biological_process|ND|GO:0008150|GOA|na//biological process|metabolic process|IEA|GO:0008152|GOA|na//cellular component|extracellular exosome|IDA|GO:0070062|GOA|23376485//cellular component|perox…			Q96CN7
ENSG00000005961	ITGA2B	16	9	13	3	6	2	1.60904	0.00106661	Yes	Up regulated	Hs.411312	integrin, alpha 2b (platelet glycoprotein IIb of IIb/IIIa complex, antigen CD41)	||GP2B||BDPLT16||BDPLT2||GTA||ITGA2B||HPA3||GPIIb||PPP1R93||GP IIb||GPalpha IIb||INTEGRIN, ALPHA-2B||integrin alpha-IIb preproprotein||platelet membrane glycoprotein IIb||CD41B PLATELET-SPECIFIC ANTIGEN BAK||platelet fibrinogen receptor, alpha subunit||protein phosphatase 1, regulatory subunit 93||integrin, alpha 2b (platelet glycoprotein IIb of IIb/IIIa complex, antigen CD41)||	3674	NM_000419	NP_000410	17	17q21.32		molecular function|extracellular matrix binding|IEA|GO:0050840|GOA|na//molecular function|fibrinogen binding|IEA|GO:0070051|GOA|na//molecular function|identical protein binding|IPI|GO:0042802|GOA|11606749//molecular function|metal ion binding|IEA|GO:0046872|GOA|na//molecular function|protein binding|IPI|GO:0005515|GOA|14681217//biological process|axon guidance|TAS|GO:0007411|GOA|na//biological pr…	integrin alpha-iib/beta-3 is a receptor for fibronectin, fibrinogen, plasminogen, prothrombin, thrombospondin and vitronectin. it recognizes the sequence r-g-d in a wide array of ligands. it recognizes the sequence h-h-l-g-g-g-a-k-q-a-g-d-v in fibrinogen gamma chain. following activation integrin alpha- iib/beta-3 brings about platelet/platelet interaction through binding of soluble fibrinogen. t…	membrane; single-pass type i membrane protein.	P08514
ENSG00000115232	ITGA4	186	176	165	303	349	334	-1.0506	4e-19	Yes	Down regulated	Hs.440955	integrin, alpha 4 (antigen CD49D, alpha 4 subunit of VLA-4 receptor)	||IA4||ITGA4||INTEGRIN, ALPHA-4||integrin alpha-IV||VLA-4 subunit alpha||integrin alpha-4 precursor||integrin alpha 4||269C wild type||integrin alpha-4 subunit||VLA4 RECEPTOR, ALPHA-4 SUBUNIT||CD49 antigen-like family member D||antigen CD49D, alpha-4 subunit of VLA-4 receptor||VERY LATE ACTIVATION PROTEIN 4 RECEPTOR, ALPHA-4 SUBUNIT||very late activation protein 4 receptor, alpha 4 subunit||integ…	3676	NM_000885	NP_000876	2	2q31.3		molecular function|cell adhesion molecule binding|IMP|GO:0050839|GOA|23986478//molecular function|cell adhesion molecule binding|IPI|GO:0050839|GOA|12869515//molecular function|fibronectin binding|IEA|GO:0001968|GOA|na//molecular function|metal ion binding|IEA|GO:0046872|GOA|na//molecular function|protein binding|IPI|GO:0005515|GOA|10604475//biological process|B cell differentiation|IC|GO:0030183…	integrins alpha-4/beta-1 (vla-4) and alpha-4/beta-7 are receptors for fibronectin. they recognize one or more domains within the alternatively spliced cs-1 and cs-5 regions of fibronectin. they are also receptors for vcam1. integrin alpha- 4/beta-1 recognizes the sequence q-i-d-s in vcam1. integrin alpha- 4/beta-7 is also a receptor for madcam1. it recognizes the sequence l-d-t in madcam1. on act…	membrane; single-pass type i membrane protein.	P13612
ENSG00000005844	ITGAL	13	11	5	3	4	5	1.10704	0.0365628	Yes	Up regulated	Hs.174103	integrin, alpha L (antigen CD11A (p180), lymphocyte function-associated antigen 1; alpha polypeptide)	||LFA1A||ITGAL||LFA-1A||INTEGRIN, ALPHA-L||integrin gene promoter||integrin alpha-L isoform a precursor||integrin alpha-L isoform b precursor||CD11 antigen-like family member A||leukocyte adhesion glycoprotein LFA-1 alpha chain||leukocyte function-associated molecule 1 alpha chain||LYMPHOCYTE FUNCTION-ASSOCIATED ANTIGEN, TYPE 1, ALPHA SUBUNIT||antigen CD11A (p180), lymphocyte function-associated …	3683	NM_001114380	NP_002200	16	16p11.2		molecular function|ICAM-3 receptor activity|IMP|GO:0030369|GOA|19029120//molecular function|cell adhesion molecule binding|IMP|GO:0050839|GOA|19029120//molecular function|cell adhesion molecule binding|IPI|GO:0050839|GOA|1448173//molecular function|metal ion binding|IEA|GO:0046872|GOA|na//molecular function|protein binding|IPI|GO:0005515|GOA|11544294//molecular function|protein complex binding|IE…	integrin alpha-l/beta-2 is a receptor for icam1, icam2, icam3 and icam4. it is involved in a variety of immune phenomena including leukocyte-endothelial cell interaction, cytotoxic t-cell mediated killing, and antibody dependent killing by granulocytes and monocytes.	membrane; single-pass type i membrane protein.	P20701|B2RAL6
ENSG00000138448	ITGAV	944	949	860	1528	1656	1814	-1.00248	9.16e-24	Yes	Down regulated	Hs.436873	integrin, alpha V	||MSK8||ITGAV||VNRA||VTNR||integrin alphaVbeta3||INTEGRIN, ALPHA-V||integrin, alpha V||vitronectin receptor subunit alpha||integrin alpha-V isoform 2 precursor||integrin alpha-V isoform 1 precursor||integrin alpha-V isoform 3 precursor||antigen identified by monoclonal antibody L230||integrin, alpha V (vitronectin receptor, alpha polypeptide, antigen CD51)||	3685	NM_001144999	NP_002201	2	2q31-q32		molecular function|extracellular matrix binding|IDA|GO:0050840|GOA|22505472//molecular function|extracellular matrix protein binding|IDA|GO:1990430|GOA|7525578//molecular function|fibronectin binding|IDA|GO:0001968|GOA|24658351//molecular function|insulin-like growth factor I binding|IDA|GO:0031994|GOA|19578119//molecular function|metal ion binding|IEA|GO:0046872|GOA|na//molecular function|opsoni…	the alpha-v (itgav) integrins are receptors for vitronectin, cytotactin, fibronectin, fibrinogen, laminin, matrix metalloproteinase-2, osteopontin, osteomodulin, prothrombin, thrombospondin and vwf. they recognize the sequence r-g-d in a wide array of ligands. in case of hiv-1 infection, the interaction with extracellular viral tat protein seems to enhance angiogenesis in kaposi's sarcoma lesions.	membrane; single-pass type i membrane protein.	P06756
ENSG00000055955	ITIH4	10	13	15	3	8	4	1.17411	0.00902016	Yes	Up regulated	Hs.709406	inter-alpha-trypsin inhibitor heavy chain family, member 4	||ITIHL1||GP120||PK-120||ITIH4||H4P||PK120||ITI-HC4||IHRP||ITI heavy chain H4||plasma kallikrein-sensitive glycoprotein 120||inter-alpha-inhibitor heavy chain 4||inter-alpha-trypsin inhibitor, heavy chain-like, 1||INTER-ALPHA-TRYPSIN INHIBITOR, HEAVY CHAIN-RELATED PROTEIN||INTER-ALPHA-TRYPSIN INHIBITOR, HEAVY CHAIN 4||inter-alpha-trypsin inhibitor family heavy chain-related protein||Inter-alpha-t…	3700	NM_001166449	NP_002209	3	3p21.1		molecular function|endopeptidase inhibitor activity|TAS|GO:0004866|GOA|9756925//molecular function|protein binding|IPI|GO:0005515|GOA|16271702//molecular function|serine-type endopeptidase inhibitor activity|IEA|GO:0004867|GOA|na//biological process|acute-phase response|IEP|GO:0006953|GOA|19263524//biological process|hyaluronan metabolic process|IEA|GO:0030212|GOA|na//biological process|negative …	type ii acute-phase protein (app) involved in inflammatory responses to trauma. may also play a role in liver development or regeneration. {eco:0000269|pubmed:19263524}.	secreted.	Q14624|B7ZKJ8|B2RMS9
ENSG00000100605	ITPK1	136	129	149	481	474	519	-1.97948	2.52e-86	Yes	Down regulated	Hs.308122	inositol-tetrakisphosphate 1-kinase	||2.7.1.134||2.7.1.159||ITRPK1||ITPK1||inositol-triphosphate 5/6-kinase||Inositol-tetrakisphosphate 1-kinase||ins(1,3,4)P(3) 5/6-kinase||inositol 1,3,4-trisphosphate 5/6-kinase||inositol-tetrakisphosphate 1-kinase isoform a||inositol 1,3,4-trisphosphate 5/6 kinase||inositol-tetrakisphosphate 1-kinase isoform b||inositol 1,3,4-triphosphate 5/6 kinase||	3705	NM_001142593	NP_055031	14	14q31		molecular function|ATP binding|IEA|GO:0005524|GOA|na//molecular function|catalytic activity|TAS|GO:0003824|GOA|8662638//molecular function|inositol tetrakisphosphate 1-kinase activity|TAS|GO:0047325|GOA|na//molecular function|inositol-1,3,4,5,6-pentakisphosphate 1-phosphatase activity|TAS|GO:0052825|GOA|na//molecular function|inositol-1,3,4,6-tetrakisphosphate 1-phosphatase activity|TAS|GO:005283…	kinase that can phosphorylate various inositol polyphosphate such as ins(3,4,5,6)p4 or ins(1,3,4)p3. phosphorylates ins(3,4,5,6)p4 at position 1 to form ins(1,3,4,5,6)p5. this reaction is thought to have regulatory importance, since ins(3,4,5,6)p4 is an inhibitor of plasma membrane ca(2+)-activated cl(-) channels, while ins(1,3,4,5,6)p5 is not. also phosphorylates ins(1,3,4)p3 on o-5 and o-6 to f…		Q13572|A0A024R6H3
ENSG00000102221	JADE3	69	76	62	141	132	145	-1.15877	1.04e-16	Yes	Down regulated	Hs.371977	jade family PHD finger 3	||PHF16||KIAA0215||JADE3||protein Jade-3||PHD finger protein 16||jade family PHD finger 3||jade family PHD finger protein 3||	9767	NM_001077445	NP_055550	X	Xp11.23		molecular function|protein binding|IPI|GO:0005515|GOA|25416956//molecular function|zinc ion binding|IEA|GO:0008270|GOA|na//biological process|histone H3 acetylation|IDA|GO:0043966|GOA|16387653//biological process|histone H4-K12 acetylation|IDA|GO:0043983|GOA|16387653//biological process|histone H4-K16 acetylation|IDA|GO:0043984|GOA|16387653//biological process|histone H4-K5 acetylation|IDA|GO:004…	component of the hbo1 complex which has a histone h4- specific acetyltransferase activity, a reduced activity toward histone h3 and is responsible for the bulk of histone h4 acetylation in vivo. {eco:0000269|pubmed:16387653}.		Q92613|A0A024R1A2
ENSG00000166086	JAM3	48	56	67	124	125	132	-1.3024	6.21e-20	Yes	Down regulated	Hs.150718	junctional adhesion molecule 3	||JAM-3||JAMC||JAM3||JAM-2||JAM-C||Junctional adhesion molecule 3||junctional adhesion molecule C isoform 2 precursor||junctional adhesion molecule C isoform 1 precursor||	83700	NM_001205329	NP_116190	11	11q25		molecular function|integrin binding|IPI|GO:0005178|GOA|15194813//molecular function|protein binding|IPI|GO:0005515|GOA|21982860//molecular function|protein heterodimerization activity|IEA|GO:0046982|GOA|na//molecular function|protein homodimerization activity|IEA|GO:0042803|GOA|na//biological process|adaptive immune response|IEA|GO:0002250|GOA|na//biological process|angiogenesis|IDA|GO:0001525|GO…	participates in cell-cell adhesion. it is a counter- receptor for itgam, mediating leukocyte-platelet interactions and is involved in the regulation of transepithelial migration of polymorphonuclear neutrophils (pmn). the soluble form is a mediator of angiogenesis. {eco:0000269|pubmed:12208882, eco:0000269|pubmed:15194813, eco:0000269|pubmed:20592283}.	cell membrane {eco:0000305}; single-pass type i membrane protein {eco:0000305}. cell junction, desmosome. secreted, extracellular space. note=in epithelial cells, it is expressed at desmosomes but not at tight junctions. localizes at the cell surface of endothelial cells; treatment of endothelial cells with vascular endothelial growth factor stimulates recruitment of jam3 to cell-cell contacts.	Q9BX67
ENSG00000092051	JPH4	11	14	5	1	0	1	3.54907	2.12e-06	Yes	Up regulated	Hs.597841	junctophilin 4	||JPH4||junctophilin-4||JP-4||JP4||JPHL1||Junctophilin 4||junctophilin like 1||junctophilin-like 1 protein||	84502	NM_001146028	NP_115828	14	14q11		biological process|calcium ion transport into cytosol|TAS|GO:0060402|GOA|19095005//biological process|learning|IEA|GO:0007612|GOA|na//biological process|neuromuscular process controlling balance|IEA|GO:0050885|GOA|na//biological process|regulation of ryanodine-sensitive calcium-release channel activity|TAS|GO:0060314|GOA|19095005//biological process|regulation of synaptic plasticity|IEA|GO:004816…	junctophilins contribute to the formation of junctional membrane complexes (jmcs) which link the plasma membrane with the endoplasmic or sarcoplasmic reticulum in excitable cells. provides a structural foundation for functional cross-talk between the cell surface and intracellular calcium release channels. jph4 is brain- specific and appears to have an active role in certain neurons involved in m…	cell membrane {eco:0000250}; peripheral membrane protein {eco:0000250}. endoplasmic reticulum membrane {eco:0000250}; single-pass type iv membrane protein {eco:0000250}. note=localized predominantly on the plasma membrane. the transmembrane domain is anchored in endoplasmic reticulum membrane, while the n-terminal part associates with the plasma membrane (by similarity). {eco:0000250}.	Q96JJ6
ENSG00000069424	KCNAB2	219	199	192	77	70	85	1.24905	1.62e-20	Yes	Up regulated	Hs.440497	potassium channel, voltage gated subfamily A regulatory beta subunit 2	||KCNA2B||HKvbeta2.2||AKR6A5||KV-BETA-2||HKvbeta2.1||KCNAB2||K+ channel beta-2 subunit||K(+) channel subunit beta-2||potassium channel shaker chain beta 2||voltage-gated potassium channel subunit beta-2 isoform 3||voltage-gated potassium channel subunit beta-2 isoform 1||voltage-gated potassium channel subunit beta-2 isoform 2||voltage-gated potassium channel subunit beta-2 isoform 4||POTASSIUM C…	8514	NM_001199860	NP_742128	1	1p36.3		molecular function|aldo-keto reductase (NADP) activity|ISS|GO:0004033|GOA|na//molecular function|potassium channel regulator activity|IDA|GO:0015459|GOA|7649300//molecular function|voltage-gated potassium channel activity|IEA|GO:0005249|GOA|na//biological process|NADPH oxidation|ISS|GO:0070995|GOA|na//biological process|hematopoietic progenitor cell differentiation|IEA|GO:0002244|GOA|na//biologic…	cytoplasmic potassium channel subunit that modulates the characteristics of the channel-forming alpha-subunits (pubmed:7649300, pubmed:11825900). contributes to the regulation of nerve signaling, and prevents neuronal hyperexcitability (by similarity). promotes expression of the pore-forming alpha subunits at the cell membrane, and thereby increases channel activity (by similarity). promotes pota…	cytoplasm {eco:0000250|uniprotkb:p62483}. membrane {eco:0000269|pubmed:11086297, eco:0000269|pubmed:21357749}; peripheral membrane protein {eco:0000305}; cytoplasmic side {eco:0000305}. cell membrane {eco:0000250|uniprotkb:p62483}; peripheral membrane protein {eco:0000305}; cytoplasmic side {eco:0000305}. cell projection, axon {eco:0000269|pubmed:11086297}. cell junction, synapse, synaptosome {ec…	Q13303|A0A024R4E3|B2R776
ENSG00000182132	KCNIP1	17	8	13	4	5	1	1.74056	0.000730818	Yes	Up regulated	Hs.484111	Kv channel interacting protein 1	||KCNIP1||KCHIP1||VABP||vesicle APC-binding protein||POTASSIUM CHANNEL-INTERACTING PROTEIN 1||Kv channel interacting protein 1||potassium channel interacting protein 1||Kv channel-interacting protein 1 isoform 3||Kv channel-interacting protein 1 isoform 4||Kv channel-interacting protein 1 isoform 2||Kv channel-interacting protein 1 isoform 1||Kv channel-interacting protein 1 isoform 5||A-type pot…	30820	NM_001034837	NP_055407	5	5q35.1		molecular function|calcium ion binding|IDA|GO:0005509|GOA|17187064//molecular function|ion channel binding|IEA|GO:0044325|GOA|na//molecular function|potassium channel activity|IEA|GO:0005267|GOA|na//molecular function|potassium channel regulator activity|IDA|GO:0015459|GOA|10676964//molecular function|protein N-terminus binding|IEA|GO:0047485|GOA|na//molecular function|protein binding|IPI|GO:0005…	regulatory subunit of kv4/d (shal)-type voltage-gated rapidly inactivating a-type potassium channels. regulates channel density, inactivation kinetics and rate of recovery from inactivation in a calcium-dependent and isoform-specific manner. in vitro, modulates kcnd1/kv4.1 and kcnd2/kv4.2 currents. increases the presence of kcnd2 at the cell surface. {eco:0000269|pubmed:10676964, eco:0000269|pubm…	cell membrane {eco:0000269|pubmed:10676964}; peripheral membrane protein {eco:0000305|pubmed:10676964}. cytoplasm {eco:0000269|pubmed:10676964}. cell projection, dendrite {eco:0000250|uniprotkb:q8r426}.	Q9NZI2|A0A0C4DFQ7
ENSG00000123700	KCNJ2	27	19	33	10	6	8	1.55576	3.98e-06	Yes	Up regulated	Hs.1547	potassium channel, inwardly rectifying subfamily J, member 2	||HHBIRK1||KCNJ2||SQT3||ATFB9||LQT7||IRK-1||HHIRK1||cardiac inward rectifier potassium channel||inward rectifier K+ channel KIR2.1||inward rectifier potassium channel 2||potassium inwardly-rectifying channel, subfamily J, member 2||POTASSIUM CHANNEL, INWARDLY RECTIFYING, SUBFAMILY J, MEMBER 2||	3759	NM_000891	NP_000882	17	17q24.3		molecular function|identical protein binding|IEA|GO:0042802|GOA|na//molecular function|inward rectifier potassium channel activity|IDA|GO:0005242|GOA|11371347//molecular function|phosphatidylinositol-4,5-bisphosphate binding|IDA|GO:0005546|GOA|12086641//molecular function|voltage-gated potassium channel activity involved in cardiac muscle cell action potential repolarization|IMP|GO:0086008|GOA|11…	probably participates in establishing action potential waveform and excitability of neuronal and muscle tissues. inward rectifier potassium channels are characterized by a greater tendency to allow potassium to flow into the cell rather than out of it. their voltage dependence is regulated by the concentration of extracellular potassium; as external potassium is raised, the voltage range of the c…	membrane; multi-pass membrane protein. membrane; lipid-anchor {eco:0000269|pubmed:25043870}.	P63252
ENSG00000124249	KCNK15	10	3	7	2	3	1	1.5332	0.0348895	Yes	Up regulated	Hs.528664	potassium channel, two pore domain subfamily K, member 15	||KCNK14||TASK5||dJ781B1.1||KCNK15||K2p15.1||KCNK11||acid-sensitive potassium channel protein TASK-5||TWIK-RELATED ACID-SENSITIVE K+ CHANNEL 5||TWIK-related acid-sensitive K(+) channel 5||two pore potassium channel KT3.3||two pore K(+) channel KT3.3||potassium channel, subfamily K, member 14||potassium channel, subfamily K, member 15||potassium channel subfamily K member 15 precursor||	60598	NM_022358	NP_071753	20	20q13.12		molecular function|potassium ion leak channel activity|IBA|GO:0022841|GOA|na//molecular function|voltage-gated ion channel activity|IDA|GO:0005244|GOA|11749039//biological process|potassium ion transmembrane transport|IBA|GO:0071805|GOA|na//biological process|regulation of ion transmembrane transport|IEA|GO:0034765|GOA|na//biological process|stabilization of membrane potential|IBA|GO:0030322|GOA|…	probable potassium channel subunit. no channel activity observed in heterologous systems. may need to associate with another protein to form a functional channel.	membrane; multi-pass membrane protein.	Q9H427
ENSG00000082482	KCNK2	275	263	290	101	77	101	1.42148	2.81e-33	Yes	Up regulated	Hs.497745	potassium channel, two pore domain subfamily K, member 2	||KCNK2||hTREK-1c||hTREK-1e||TREK1||K2P2.1 potassium channel||TWIK-RELATED K+ CHANNEL||TREK-1 K(+) channel subunit||tandem-pore-domain potassium channel TREK-1||TWIK-related potassium channel 1||two-pore potassium channel 1||two pore potassium channel TPKC1||potassium channel, subfamily K, member 2||two pore domain potassium channel TREK-1||outward rectifying potassium channel protein TREK-1||pot…	3776	NM_001017424	NP_055032	1	1q41		molecular function|outward rectifier potassium channel activity|IBA|GO:0015271|GOA|na//molecular function|outward rectifier potassium channel activity|ISS|GO:0015271|GOA|na//molecular function|potassium channel inhibitor activity|IEA|GO:0019870|GOA|na//molecular function|potassium channel inhibitor activity|ISS|GO:0019870|GOA|na//molecular function|potassium ion leak channel activity|IBA|GO:00228…	isoform 4: does not display channel activity but reduces the channel activity of isoform 1 and isoform 2 and reduces cell surface expression of isoform 2. {eco:0000250}.	isoform 4: endoplasmic reticulum membrane {eco:0000250}; multi-pass membrane protein {eco:0000250}.	O95069|Q6ZW95|U3N6F0|U3N834
ENSG00000075043	KCNQ2	9	10	11	4	3	3	1.40607	0.00644247	Yes	Up regulated	Hs.161851	potassium channel, voltage gated KQT-like subfamily Q, member 2	||KCNQ2||EIEE7||HNSPC||BFNC||KCNA11||BFNS1||KVEBN1||ENB1||KQT-like 2||neuroblastoma-specific potassium channel protein||voltage-gated potassium channel subunit Kv7.2||neuroblastoma-specific potassium channel subunit alpha KvLQT2||potassium voltage-gated channel, KQT-like subfamily, member 2||POTASSIUM CHANNEL, VOLTAGE-GATED, SUBFAMILY Q, MEMBER 2||POTASSIUM CHANNEL, VOLTAGE-GATED, KQT-LIKE SUBFAM…	3785	NM_004518	NP_742107	20	20q13.3		molecular function|ankyrin binding|IPI|GO:0030506|GOA|16525039//molecular function|delayed rectifier potassium channel activity|IBA|GO:0005251|GOA|na//molecular function|potassium channel activity|TAS|GO:0005267|GOA|9430594//molecular function|voltage-gated potassium channel activity|TAS|GO:0005249|GOA|9677360//biological process|axon guidance|TAS|GO:0007411|GOA|na//biological process|nervous sys…	probably important in the regulation of neuronal excitability. associates with kcnq3 to form a potassium channel with essentially identical properties to the channel underlying the native m-current, a slowly activating and deactivating potassium conductance which plays a critical role in determining the subthreshold electrical excitability of neurons as well as the responsiveness to synaptic inpu…	membrane; multi-pass membrane protein.	O43526|Q53Y30
ENSG00000156486	KCNS2	2	3	3	6	6	10	-1.56037	0.00532315	Yes	Down regulated	Hs.388045	potassium voltage-gated channel, modifier subfamily S, member 2	||KCNS2||VOLTAGE-GATED POTASSIUM CHANNEL 9.2||voltage-gated potassium channel subunit Kv9.2||delayed-rectifier K(+) channel alpha subunit 2||potassium voltage-gated channel subfamily S member 2||POTASSIUM CHANNEL, VOLTAGE-GATED, DELAYED-RECTIFIER, SUBFAMILY S, MEMBER 2||potassium voltage-gated channel, delayed-rectifier, subfamily S, member 2||	3788	NM_020697	NP_065748	8	8q22		molecular function|delayed rectifier potassium channel activity|IBA|GO:0005251|GOA|na//molecular function|protein binding|IPI|GO:0005515|GOA|25416956//biological process|potassium ion transmembrane transport|IBA|GO:0071805|GOA|na//biological process|protein homooligomerization|IEA|GO:0051260|GOA|na//biological process|regulation of ion transmembrane transport|IEA|GO:0034765|GOA|na//biological pro…	potassium channel subunit. modulates channel activity and reduces the ion flow (by similarity). {eco:0000250}.	cell membrane {eco:0000250}; multi-pass membrane protein {eco:0000250}. note=may not reach the plasma membrane but remain in an intracellular compartment in the absence of kcnb1. {eco:0000250}.	Q9ULS6
ENSG00000164794	KCNV1	12	18	17	8	3	6	1.3021	0.00120534	Yes	Up regulated	Hs.13285	potassium channel, voltage gated modifier subfamily V, member 1	||KCNV1||KCNB3||KV2.3||potassium channel Kv8.1||voltage-gated potassium channel subunit Kv8.1||neuronal potassium channel alpha subunit HNKA||potassium channel, subfamily V, member 1||potassium voltage-gated channel subfamily V member 1||POTASSIUM CHANNEL, VOLTAGE-GATED, SUBFAMILY V, MEMBER 1||	27012	NM_014379	NP_055194	8	8q23.2		molecular function|delayed rectifier potassium channel activity|IBA|GO:0005251|GOA|na//molecular function|ion channel inhibitor activity|TAS|GO:0008200|GOA|8670833//molecular function|potassium channel regulator activity|TAS|GO:0015459|GOA|8670833//biological process|potassium ion transmembrane transport|IBA|GO:0071805|GOA|na//biological process|potassium ion transport|TAS|GO:0006813|GOA|8670833/…	potassium channel subunit that does not form functional channels by itself. modulates kcnb1 and kcnb2 channel activity by shifting the threshold for inactivation to more negative values and by slowing the rate of inactivation. can down-regulate the channel activity of kcnb1, kcnb2, kcnc4 and kcnd1, possibly by trapping them in intracellular membranes. {eco:0000269|pubmed:8670833, eco:0000269|pubm…	cell membrane {eco:0000269|pubmed:8670833, eco:0000269|pubmed:9079713}; multi-pass membrane protein {eco:0000269|pubmed:8670833, eco:0000269|pubmed:9079713}. note=has to be associated with another potassium channel subunit to get inserted in the plasma membrane. remains intracellular in the absence of kcnb2.	Q6PIU1
ENSG00000122203	KIAA1191	575	585	677	1132	1122	1300	-1.09979	6.18e-36	Yes	Down regulated	Hs.743257	KIAA1191	||KIAA1191||brain-derived rescue factor p60MONOX||putative monooxygenase p33MONOX isoform a||putative monooxygenase p33MONOX isoform c||putative monooxygenase p33MONOX isoform b||flavine monooxygenase motif-containing protein of 33 kDa||flavin monooxygenase motif-containing protein of 33 kDa||	57179	NM_001079684	NP_065177	5	5q35.2		molecular function|molecular_function|ND|GO:0003674|GOA|na//molecular function|oxidoreductase activity|IEA|GO:0016491|GOA|na//biological process|biological_process|ND|GO:0008150|GOA|na//biological process|oxidation-reduction process|IEA|GO:0055114|GOA|na//cellular component|cellular_component|ND|GO:0005575|GOA|na//cellular component|cytoplasm|ISS|GO:0005737|GOA|na	potential nadph-dependent oxidoreductase. may be involved in the regulation of neuronal survival, differentiation and axonal outgrowth.	cytoplasm {eco:0000250}.	Q96A73|A0A024R7Q7|A0A087WT18
ENSG00000163884	KLF15	23	32	29	9	9	15	1.19306	6.88e-05	Yes	Up regulated	Hs.272215	Kruppel-like factor 15	||KKLF||KLF15||kidney-enriched Kruppel-like factor||kidney-enriched krueppel-like factor||Kruppel-like factor 15||Krueppel-like factor 15||	28999	NM_014079	NP_054798	3	3q21.3		molecular function|RNA polymerase II core promoter proximal region sequence-specific DNA binding transcription factor activity involved in positive regulation of transcription|IC|GO:0001077|GOA|19767294//molecular function|metal ion binding|IEA|GO:0046872|GOA|na//molecular function|protein binding|IPI|GO:0005515|GOA|23999430//molecular function|transcription regulatory region DNA binding|ISS|GO:0…	transcriptional regulator that binds to the ga element of the clcnka promoter. binds to the kcnip2 promoter and regulates kcnip2 circadian expression in the heart (by similarity). is a repressor of ctgf expression, involved in the control of cardiac fibrosis. it is also involved in the control of cardiac hypertrophy acting through the inhibition of mef2a and gata4 (by similarity). involved in pod…	nucleus {eco:0000269|pubmed:10982849, eco:0000269|pubmed:17438289}.	Q9UIH9
ENSG00000130487	KLHDC7B	7	9	10	4	5	2	1.06935	0.0477343	Yes	Up regulated	Hs.137007	kelch domain containing 7B	||KLHDC7B||kelch domain-containing protein 7B||kelch domain containing 7B||	113730	NM_138433	NP_612442	22	22q13.33					Q96G42
ENSG00000117009	KMO	138	128	136	38	42	56	1.41564	6.14e-21	Yes	Up regulated	Hs.731056	kynurenine 3-monooxygenase (kynurenine 3-hydroxylase)		8564	NM_003679	NP_003670	1	1q42-q44		molecular function|NAD(P)H oxidase activity|IDA|GO:0016174|GOA|10672018//molecular function|flavin adenine dinucleotide binding|IDA|GO:0050660|GOA|10672018//molecular function|kynurenine 3-monooxygenase activity|IDA|GO:0004502|GOA|10672018//biological process|'de novo' NAD biosynthetic process from tryptophan|IEA|GO:0034354|GOA|na//biological process|NAD metabolic process|IBA|GO:0019674|GOA|na//b…	catalyzes the hydroxylation of l-kynurenine (l-kyn) to form 3-hydroxy-l-kynurenine (l-3ohkyn). required for synthesis of quinolinic acid, a neurotoxic nmda receptor antagonist and potential endogenous inhibitor of nmda receptor signaling in axonal targeting, synaptogenesis and apoptosis during brain development. quinolinic acid may also affect nmda receptor signaling in pancreatic beta cells, ost…	mitochondrion outer membrane {eco:0000255|hamap-rule:mf_03018, eco:0000269|pubmed:9237672}; multi-pass membrane protein {eco:0000255|hamap-rule:mf_03018, eco:0000269|pubmed:9237672}.	O15229|A8K693
ENSG00000212724	KRTAP2-3	7	3	13	3	1	2	1.72713	0.00622684	Yes	Up regulated	Hs.406714	keratin associated protein 2-3	||KRTAP2-3||KAP2.3||KRTAP2.3||keratin-associated protein 2-3||keratin-associated protein 2.3||Keratin associated protein 2-3||high sulfur keratin-associated protein 2.4||	730755	NM_001165252	NP_001158724	17	17q21.2		molecular function|protein binding|IPI|GO:0005515|GOA|25416956//cellular component|keratin filament|IEA|GO:0045095|GOA|na	in the hair cortex, hair keratin intermediate filaments are embedded in an interfilamentous matrix, consisting of hair keratin-associated proteins (krtap), which are essential for the formation of a rigid and resistant hair shaft through their extensive disulfide bond cross-linking with abundant cysteine residues of hair keratins. the matrix proteins include the high- sulfur and high-glycine-tyro…		P0C7H8|Q9BYR9
ENSG00000157992	KRTCAP3	10	7	5	1	1	3	1.91829	0.00297672	Yes	Up regulated	Hs.59509	keratinocyte associated protein 3	||KCP3||KRTCAP3||KCP-3||MRV222||PRO9898||keratinocyte-associated protein 3||Keratinocyte associated protein 3||keratinocytes associated protein 3||	200634	NM_001168364	NP_776252	2	2p23.3		cellular component|integral component of membrane|IEA|GO:0016021|GOA|na		membrane; multi-pass membrane protein.	Q53RY4
ENSG00000196569	LAMA2	49	55	50	10	16	10	1.93912	1.24e-14	Yes	Up regulated	Hs.200841	laminin, alpha 2	||LAMA2||LAMM||LAMININ, ALPHA-2||laminin-12 subunit alpha||merosin heavy chain||laminin M chain||laminin-4 subunit alpha||laminin-2 subunit alpha||Laminin, alpha 2||LAMININ 2, HEAVY CHAIN MEROSIN||laminin subunit alpha-2 isoform b precursor||laminin subunit alpha-2 isoform a precursor||	3908	NM_000426	NP_001073291	6	6q22-q23		molecular function|receptor binding|IEA|GO:0005102|GOA|na//molecular function|structural molecule activity|TAS|GO:0005198|GOA|2185464//biological process|axon guidance|IEA|GO:0007411|GOA|na//biological process|cell adhesion|IEA|GO:0007155|GOA|na//biological process|extracellular matrix organization|TAS|GO:0030198|GOA|na//biological process|muscle organ development|TAS|GO:0007517|GOA|7550355//biol…	binding to cells via a high affinity receptor, laminin is thought to mediate the attachment, migration and organization of cells into tissues during embryonic development by interacting with other extracellular matrix components.	secreted, extracellular space, extracellular matrix, basement membrane. note=major component.	P24043|Q59H37
ENSG00000108679	LGALS3BP	164	167	169	67	50	67	1.29445	4.09e-21	Yes	Up regulated	Hs.514535	lectin, galactoside-binding, soluble, 3 binding protein	||BTBD17B||CyCAP||M2BP||TANGO10B||MAC-2-BP||MAC2BP||gp90||LGALS3BP||Mac-2-binding protein||mac-2 BP||MAC2-BINDING PROTEIN||L3 antigen||galectin-3-binding protein precursor||serum protein 90K||tumor-associated antigen 90K||basement membrane autoantigen p105||lectin galactoside-binding soluble 3-binding protein||Lectin, galactoside-binding, soluble, 3 binding protein||transport and golgi organizati…	3959	NM_005567	NP_005558	17	17q25		molecular function|scavenger receptor activity|IEA|GO:0005044|GOA|na//biological process|cell adhesion|IEA|GO:0007155|GOA|na//biological process|cellular defense response|TAS|GO:0006968|GOA|8034587//biological process|receptor-mediated endocytosis|IEA|GO:0006898|GOA|na//biological process|receptor-mediated endocytosis|TAS|GO:0006898|GOA|8390986//biological process|signal transduction|TAS|GO:00071…	promotes intergrin-mediated cell adhesion. may stimulate host defense against viruses and tumor cells. {eco:0000269|pubmed:11146440, eco:0000269|pubmed:8034587, eco:0000269|pubmed:9501082}.	secreted. secreted, extracellular space, extracellular matrix.	Q08380
ENSG00000168961	LGALS9	32	28	25	7	3	7	2.1528	3.08e-10	Yes	Up regulated	Hs.81337	lectin, galactoside-binding, soluble, 9	||gal-9||LGALS9A||HUAT||LGALS9||galectin-9 isoform long||urate transporter/channel protein||tumor antigen HOM-HD-21||GALECTIN 9 ECALECTIN||galectin-9 isoform short||Lectin, galactoside-binding, soluble, 9||	3965	NM_002308	NP_033665	17	17q11.2		molecular function|carbohydrate binding|IDA|GO:0030246|GOA|18977853//molecular function|galactose binding|TAS|GO:0005534|GOA|9045665//molecular function|signal transducer activity|IMP|GO:0004871|GOA|12761501//biological process|positive regulation of I-kappaB kinase/NF-kappaB signaling|IMP|GO:0043123|GOA|12761501//biological process|signal transduction|IMP|GO:0007165|GOA|12761501//cellular compon…	binds galactosides. has high affinity for the forssman pentasaccharide. may play a role in thymocyte-epithelial interactions relevant to the biology of the thymus. inhibits cell proliferation. it is a ligand for havcr2/tim3. induces t-helper type 1 lymphocyte (th1) death. isoform short acts as an eosinophil chemoattractant. {eco:0000269|pubmed:16286920, eco:0000269|pubmed:18005988, eco:0000269|pu…	cytoplasm {eco:0000250}. secreted {eco:0000250}. note=may also be secreted by a non-classical secretory pathway. {eco:0000250}.	O00182|Q8WYQ7|A0A024QZ02|A0A024QZ55|F8W9W4
ENSG00000153902	LGI4	19	20	26	2	2	6	2.51148	1.55e-09	Yes	Up regulated	Hs.65256	leucine-rich repeat LGI family, member 4	||LGIL3||LGI4||LGI1-like protein 3||leucine-rich glioma-inactivated gene 4||LEUCINE-RICH GENE, GLIOMA-INACTIVATED, 4||leucine-rich glioma-inactivated protein 4||leucine-rich repeat LGI family, member 4||leucine-rich repeat LGI family member 4 precursor||	163175	NM_139284	NP_644813	19	19q13.12		biological process|adult locomotory behavior|IEA|GO:0008344|GOA|na//biological process|glial cell proliferation|IEA|GO:0014009|GOA|na//biological process|myelination in peripheral nervous system|IEA|GO:0022011|GOA|na//biological process|neuron maturation|IEA|GO:0042551|GOA|na//cellular component|extracellular space|IEA|GO:0005615|GOA|na		secreted {eco:0000305}.	Q8N135|A5D6Y5
ENSG00000214269	LGMNP1	2	5	3	10	10	6	-1.49078	0.00476137	Yes	Down regulated		legumain pseudogene 1		122199			13	13q21.31
ENSG00000111052	LIN7A	7	17	10	3	5	4	1.33143	0.00826995	Yes	Up regulated	Hs.144333	lin-7 homolog A (C. elegans)	||MALS1||TIP-33||hLin-7||LIN7A||veli-1||LIN-7A||VELI1||MALS-1||mammalian LIN-7 1||MAMMALIAN LIN7 HOMOLOG 1||mammalian lin-seven protein 1||vertebrate LIN7 homolog 1||vertebrate lin-7 homolog 1||protein lin-7 homolog A||tax interaction protein 33||lin-7 homolog A (C. elegans)||LIN7, C. ELEGANS, HOMOLOG OF, A||	8825	NM_004664	NP_004655	12	12q21		molecular function|L27 domain binding|IPI|GO:0097016|GOA|17237226//molecular function|PDZ domain binding|IEA|GO:0030165|GOA|na//molecular function|protein binding|IPI|GO:0005515|GOA|11311936//biological process|asymmetric protein localization|IBA|GO:0008105|GOA|na//biological process|exocytosis|IEA|GO:0006887|GOA|na//biological process|inner ear development|IEA|GO:0048839|GOA|na//biological proce…	plays a role in establishing and maintaining the asymmetric distribution of channels and receptors at the plasma membrane of polarized cells. forms membrane-associated multiprotein complexes that may regulate delivery and recycling of proteins to the correct membrane domains. the tripartite complex composed of lin7 (lin7a, lin7b or lin7c), cask and apba1 may have the potential to couple synaptic …	cell membrane {eco:0000269|pubmed:12967566}; peripheral membrane protein {eco:0000269|pubmed:12967566}. basolateral cell membrane {eco:0000269|pubmed:12967566}; peripheral membrane protein {eco:0000269|pubmed:12967566}. cell junction {eco:0000250}. cell junction, synapse, postsynaptic cell membrane, postsynaptic density {eco:0000250}; peripheral membrane protein {eco:0000250}. cell junction, tigh…	O14910
ENSG00000205704	LINC00634	11	11	7	6	1	5	1.10505	0.0329858	Yes	Up regulated	Hs.517656	long intergenic non-protein coding RNA 634	||BK250D10.8||LINC00634||long intergenic non-protein coding RNA 634||	339674			22	22q13.2
ENSG00000189067	LITAF	253	264	273	574	509	553	-1.19885	3.42e-33	Yes	Down regulated	Hs.459940	lipopolysaccharide-induced TNF factor	||SIMPLE||TP53I7||PIG7||LITAF||LPS-induced TNF-alpha factor||lipopolysaccharide-induced TNF-alpha factor||lipopolysaccharide-induced TNF factor||p53-induced gene 7 protein||tumor protein p53 inducible protein 7||lipopolysaccharide-induced tumor necrosis factor-alpha factor isoform 2||lipopolysaccharide-induced tumor necrosis factor-alpha factor isoform 1||small integral membrane protein of lysoso…	9516	NM_001136472	NP_004853	16	16p13.13		molecular function|WW domain binding|IPI|GO:0050699|GOA|15064722//molecular function|protein binding|IPI|GO:0005515|GOA|15064722//molecular function|signal transducer activity|IMP|GO:0004871|GOA|12761501//biological process|aging|IEA|GO:0007568|GOA|na//biological process|apoptotic process|IEA|GO:0006915|GOA|na//biological process|cellular response to lipopolysaccharide|IEA|GO:0071222|GOA|na//biol…	probable role in regulating transcription of specific genes. may regulate through nfkb1 the expression of the ccl2/mcp-1 chemokine. may play a role in tumor necrosis factor alpha (tnf- alpha) gene expression.	lysosome membrane {eco:0000269|pubmed:11274176}; peripheral membrane protein {eco:0000269|pubmed:11274176}; cytoplasmic side {eco:0000269|pubmed:11274176}. note=associated with membranes of lysosomes.	Q99732
ENSG00000073350	LLGL2	11	13	7	29	17	24	-1.30986	6.65e-05	Yes	Down regulated	Hs.514477	lethal giant larvae homolog 2 (Drosophila)	||LLGL2||HGL||human giant larvae homolog||lethal giant larvae homolog 2 (Drosophila)||lethal(2) giant larvae protein homolog 2 isoform c||lethal(2) giant larvae protein homolog 2 isoform b||lethal(2) giant larvae protein homolog 2 isoform a||	3993	NM_001015002	NP_004515	17	17q25.1		molecular function|PDZ domain binding|IPI|GO:0030165|GOA|12725730//molecular function|protein binding|IPI|GO:0005515|GOA|12725730//biological process|cell cycle|IEA|GO:0007049|GOA|na//biological process|cell division|IEA|GO:0051301|GOA|na//biological process|exocytosis|IEA|GO:0006887|GOA|na//biological process|regulation of establishment or maintenance of cell polarity|IDA|GO:0032878|GOA|12725730…	part of a complex with gpsm2/lgn, prkci/apkc and pard6b/par-6, which may ensure the correct organization and orientation of bipolar spindles for normal cell division. this complex plays roles in the initial phase of the establishment of epithelial cell polarity. {eco:0000269|pubmed:15632202}.	cytoplasm {eco:0000269|pubmed:15632202}. note=localized in the perinuclear structure and faintly at the cell-cell contacts sites in the interphase. localized at the cell periphery during metaphase. cortical localization in mitotic cells. found in the lateral region of polarized epithelial cells.	Q6P1M3|J3QRV5|A0PJJ0
ENSG00000123684	LPGAT1	113	139	153	233	260	283	-1.08547	3.96e-20	Yes	Down regulated	Hs.744851	lysophosphatidylglycerol acyltransferase 1	||NET8||FAM34A1||LPGAT1||acyl-CoA:lysophosphatidylglycerol acyltransferase 1||Lysophosphatidylglycerol acyltransferase 1||family with sequence similarity 34, member A||	9926	NM_014873	NP_055688	1	1q32		molecular function|molecular_function|ND|GO:0003674|GOA|na//molecular function|transferase activity, transferring acyl groups|IEA|GO:0016746|GOA|na//biological process|biological_process|ND|GO:0008150|GOA|na//biological process|glycerophospholipid biosynthetic process|TAS|GO:0046474|GOA|na//biological process|phosphatidylglycerol acyl-chain remodeling|TAS|GO:0036148|GOA|na//biological process|pho…	lysophoshatidylglycerol (lpg) specific acyltransferase that recognizes various acyl-coas and lpgs as substrates but demonstrates a clear preference for long chain saturated fatty acyl-coas and oleoyl-coa as acyl donors. prefers oleoyl-lpg over palmitoyl-lpg as an acyl receptor and oleoyl-coa over lauroyl-coa as an acyl donor. {eco:0000269|pubmed:15485873}.	endoplasmic reticulum membrane {eco:0000269|pubmed:15485873}; multi-pass membrane protein {eco:0000269|pubmed:15485873}.	Q92604
ENSG00000130224	LRCH2	116	107	119	52	41	57	1.04062	3.08e-12	Yes	Up regulated	Hs.65366	leucine-rich repeats and calponin homology (CH) domain containing 2	||dA204F4.4||LRCH2||leucine-rich repeats and calponin homology (CH) domain containing 2||leucine-rich repeat and calponin homology domain-containing protein 2 isoform 1||leucine-rich repeat and calponin homology domain-containing protein 2 isoform 2||	57631	NM_001243963	NP_065922	X	Xq23					Q5VUJ6
ENSG00000172061	LRRC15	6	2	5	9	9	13	-1.37426	0.00391238	Yes	Down regulated	Hs.288467	leucine rich repeat containing 15	||LRRC15||hLib||Leucine rich repeat containing 15||leucine-rich repeat-containing protein 15 isoform b precursor||leucine-rich repeat protein induced by beta-amyloid homolog||leucine-rich repeat protein induced by beta amyloid||leucine-rich repeat-containing protein 15 isoform a precursor||	131578	NM_001135057	NP_570843	3	3q29		molecular function|collagen binding|IDA|GO:0005518|GOA|16098915//molecular function|fibronectin binding|IDA|GO:0001968|GOA|16098915//molecular function|laminin binding|IDA|GO:0043236|GOA|16098915//biological process|negative regulation of establishment of protein localization to plasma membrane|IMP|GO:0090005|GOA|18385238//biological process|positive regulation of cell migration|IMP|GO:0030335|GO…		membrane {eco:0000305}; single-pass type i membrane protein {eco:0000305}.	Q8TF66|B3KWI4
ENSG00000187905	LRRC74B	31	36	42	16	12	18	1.09137	1.85e-05	Yes	Up regulated	Hs.291198	leucine rich repeat containing 74B	||LRRC74B||LOC400891||leucine-rich repeat-containing protein LOC400891||leucine rich repeat containing 74B||Chromosome 14 open reading frame 166B pseudogene||	400891	NM_001291006	NP_001277935	22	22q11.21					Q6ZQY2
ENSG00000213903	LTB4R	191	177	197	96	71	82	1.03288	4.52e-15	Yes	Up regulated	Hs.567248	leukotriene B4 receptor	||P2RY7||GPR16||LTBR1||CMKRL1||LTB4-R1||BLTR||LTB4R1||LTB4R||BLT1||LTB4-R 1||PURINOCEPTOR P2Y7||leukotriene B4 receptor||chemoattractant receptor-like 1||P2Y purinoceptor 7||chemokine receptor-like 1||G-protein coupled receptor 16||G protein-coupled receptor 16||leukotriene B4 receptor 1||LEUKOTRIENE B4 G PROTEIN-COUPLED RECEPTOR||PURINERGIC RECEPTOR P2Y, G PROTEIN-COUPLED, 7||purinergic receptor…	1241	NM_001143919	NP_858043	14	14q11.2-q12		molecular function|leukotriene B4 receptor activity|IEA|GO:0001632|GOA|na//molecular function|leukotriene receptor activity|TAS|GO:0004974|GOA|9177352//molecular function|nucleotide binding|TAS|GO:0000166|GOA|8702478//biological process|G-protein coupled receptor signaling pathway|TAS|GO:0007186|GOA|9177352//biological process|immune response|TAS|GO:0006955|GOA|9177352//biological process|inflamm…	receptor for extracellular atp > utp and adp. the activity of this receptor is mediated by g proteins which activate a phosphatidylinositol-calcium second messenger system. may be the cardiac p2y receptor involved in the regulation of cardiac muscle contraction through modulation of l-type calcium currents. is a receptor for leukotriene b4, a potent chemoattractant involved in inflammation and im…	cell membrane; multi-pass membrane protein.	Q15722
ENSG00000160932	LY6E	2058	1988	2341	727	698	734	1.41308	4.07e-56	Yes	Up regulated	Hs.521903	lymphocyte antigen 6 complex, locus E	||ly-6E||RIG-E||RIGE||TSA1||TSA-1||SCA2||SCA-2||LY6E||stem cell antigen 2||thymic shared antigen 1||lymphocyte antigen 6E precursor||retinoic acid induced gene E||retinoic acid-induced gene E protein||lymphocyte antigen 6 complex, locus E||	4061	NM_001127213	NP_002337	8	8q24.3		biological process|adrenal gland development|IEA|GO:0030325|GOA|na//biological process|cell surface receptor signaling pathway|TAS|GO:0007166|GOA|8650192//biological process|epinephrine secretion|IEA|GO:0048242|GOA|na//biological process|in utero embryonic development|IEA|GO:0001701|GOA|na//biological process|norepinephrine metabolic process|IEA|GO:0042415|GOA|na//biological process|organ growth|…		cell membrane {eco:0000250}; lipid-anchor, gpi-anchor {eco:0000250}.	Q16553
ENSG00000159871	LYPD5	15	15	7	8	2	2	1.45376	0.00470712	Yes	Up regulated	Hs.44289	LY6/PLAUR domain containing 5	||LYPD5||PRO4356||metastasis-associated protein||LY6/PLAUR domain containing 5||ly6/PLAUR domain-containing protein 5 isoform B||ly6/PLAUR domain-containing protein 5 isoform A precursor||	284348	NM_001031749	NP_872379	19	19q13.31		cellular component|anchored component of membrane|IEA|GO:0031225|GOA|na//cellular component|plasma membrane|IEA|GO:0005886|GOA|na		cell membrane {eco:0000305}; lipid-anchor, gpi-anchor {eco:0000305}.	Q6UWN5
ENSG00000102158	MAGT1	200	226	260	820	761	929	-2.01806	2.41e-91	Yes	Down regulated	Hs.323562	magnesium transporter 1	||IAP||MRX95||PRO0756||OST3B||XMEN||MAGT1||bA217H1.1||implantation-associated protein||Magnesium transporter 1||oligosaccharyltransferase 3 homolog B||magnesium transporter protein 1||	84061	NM_032121	NP_115497	X	Xq21.1		molecular function|magnesium ion transmembrane transporter activity|IMP|GO:0015095|GOA|19717468//biological process|cellular protein metabolic process|TAS|GO:0044267|GOA|na//biological process|cognition|IMP|GO:0050890|GOA|18455129//biological process|magnesium ion transport|IMP|GO:0015693|GOA|19717468//biological process|post-translational protein modification|TAS|GO:0043687|GOA|na//biological pr…	may be involved in n-glycosylation through its association with n-oligosaccharyl transferase. may be involved in mg(2+) transport in epithelial cells. {eco:0000269|pubmed:15804357, eco:0000269|pubmed:19717468}.	cell membrane {eco:0000269|pubmed:19717468}; multi-pass membrane protein {eco:0000269|pubmed:19717468}. endoplasmic reticulum membrane {eco:0000250}; multi-pass membrane protein {eco:0000250}.	Q9H0U3|A0A087WU53
ENSG00000165072	MAMDC2	11	10	15	5	4	1	1.66495	0.000979309	Yes	Up regulated	Hs.547172	MAM domain containing 2	||mamcan||MAMDC2||MAM DOMAIN-CONTAINING 2||MAM domain-containing proteoglycan||MAM domain containing 1||MAM domain containing 2||MAM domain-containing protein 2 precursor||	256691	NM_153267	NP_694999	9	9q21.12		molecular function|glycosaminoglycan binding|IEA|GO:0005539|GOA|na//biological process|peptide cross-linking via chondroitin 4-sulfate glycosaminoglycan|IEA|GO:0019800|GOA|na//cellular component|endoplasmic reticulum|IDA|GO:0005783|GOA|na//cellular component|interstitial matrix|IEA|GO:0005614|GOA|na//cellular component|membrane|IEA|GO:0016020|GOA|na		secreted, extracellular space, extracellular matrix {eco:0000250}.	Q7Z304
ENSG00000176909	MAMSTR	46	52	55	24	12	32	1.02201	7.05e-06	Yes	Up regulated	Hs.191815	MEF2 activating motif and SAP domain containing transcriptional regulator	||MASTR||MAMSTR||MEF2-activating SAP transcriptional regulatory protein||likely ortholog of MEF2-activating SAP transcriptional regulator||MEF2-activating motif and SAP domain-containing transcriptional regulator isoform 3||MEF2 activating motif and SAP domain containing transcriptional regulator||MEF2-activating motif and SAP domain-containing transcriptional regulator isoform 1||MEF2-activating…	284358	NM_001130915	NP_872380	19	19q13.33		molecular function|RNA polymerase II transcription factor binding transcription factor activity|IEA|GO:0001076|GOA|na//biological process|positive regulation of myotube differentiation|IEA|GO:0010831|GOA|na//biological process|positive regulation of transcription from RNA polymerase II promoter|IEA|GO:0045944|GOA|na//biological process|transcription from RNA polymerase II promoter|IEA|GO:0006366|…	transcriptional coactivator. stimulates the transcriptional activity of mef2c. stimulates myod1 activity in part via mef2, resulting in an enhancement of skeletal muscle differentiation (by similarity). {eco:0000250}.	nucleus {eco:0000250}.	Q6ZN01
ENSG00000198162	MAN1A2	197	210	181	370	382	397	-1.11179	2.73e-24	Yes	Down regulated	Hs.435938	mannosidase, alpha, class 1A, member 2	||3.2.1.113||MAN1A2||alpha1,2-mannosidase||MAN1B||processing alpha-1,2-mannosidase IB||mannosyl-oligosaccharide 1,2-alpha-mannosidase IB||mannosidase, alpha, class 1A, member 2||	10905	NM_006699	NP_006690	1	1p13		molecular function|calcium ion binding|IEA|GO:0005509|GOA|na//molecular function|mannosyl-oligosaccharide 1,2-alpha-mannosidase activity|IEA|GO:0004571|GOA|na//biological process|N-glycan processing|TAS|GO:0006491|GOA|9592125//biological process|cellular protein metabolic process|TAS|GO:0044267|GOA|na//biological process|lung alveolus development|IEA|GO:0048286|GOA|na//biological process|post-tra…	involved in the maturation of asn-linked oligosaccharides. progressively trim alpha-1,2-linked mannose residues from man(9)glcnac(2) to produce man(5)glcnac(2).	golgi apparatus membrane; single-pass type ii membrane protein.	O60476
ENSG00000212916	MAP10	12	22	16	6	3	5	1.66554	9.24e-05	Yes	Up regulated	Hs.160373	microtubule-associated protein 10	||MTR120||MAP10||KIAA1383||Microtubule-associated protein 10||microtubule regulator 120 KDa||microtubule regulator of 120 KDa||	54627	NM_019090	NP_061963	1	1q42.2		molecular function|microtubule binding|IDA|GO:0008017|GOA|23264731//biological process|cell division|IEA|GO:0051301|GOA|na//biological process|cytoplasmic microtubule organization|IMP|GO:0031122|GOA|23264731//biological process|mitotic spindle midzone assembly|IMP|GO:0051256|GOA|23264731//biological process|positive regulation of cytokinesis|IMP|GO:0032467|GOA|23264731//biological process|regulat…	microtubule-associated protein (map) that plays a role in the regulation of cell division; promotes microtubule stability and participates in the organization of the spindle midzone and normal progress of cytokinesis. {eco:0000269|pubmed:23264731}.	cytoplasm, cytoskeleton {eco:0000269|pubmed:23264731}. cytoplasm, cytoskeleton, spindle pole {eco:0000269|pubmed:23264731}. cytoplasm, cytoskeleton, microtubule organizing center, centrosome {eco:0000269|pubmed:23264731}. midbody {eco:0000269|pubmed:23264731}. note=localized at stabilized microtubules (mts) during interphase and to the mitotic apparatus during mitosis. localized at spindle poles …	Q9P2G4
ENSG00000078018	MAP2	170	166	122	59	55	44	1.38825	2.6e-12	Yes	Up regulated	Hs.368281	microtubule-associated protein 2	||MAP2B||MAP2A||MAP-2||MAP2C||MAP2||MAP, DENDRITE-SPECIFIC||Microtubule-associated protein 2||microtubule-associated protein 2 isoform 5||microtubule-associated protein 2 isoform 2||microtubule-associated protein 2 isoform 1||microtubule-associated protein 2 isoform 4||	4133	NM_001039538	NP_114035	2	2q34-q35		molecular function|calmodulin binding|IEA|GO:0005516|GOA|na//molecular function|dystroglycan binding|IPI|GO:0002162|GOA|18341635//molecular function|microtubule binding|IEA|GO:0008017|GOA|na//molecular function|protein binding|IPI|GO:0005515|GOA|20195357//molecular function|structural molecule activity|NAS|GO:0005198|GOA|9588626//biological process|axonogenesis|IEA|GO:0007409|GOA|na//biological p…	the exact function of map2 is unknown but maps may stabilize the microtubules against depolymerization. they also seem to have a stiffening effect on microtubules.	cytoplasm, cytoskeleton {eco:0000305}.	P11137|A0A024R3Y8|A0A024R407|A0A024R409|Q6NYC5
ENSG00000144583	MARCH4	974	921	859	385	352	437	1.08903	7.72e-26	Yes	Up regulated	Hs.170388	membrane-associated ring finger (C3HC4) 4, E3 ubiquitin protein ligase	||RNF174||MARCH4||MARCH-IV||KIAA1399||MARCH IV||membrane-associated RING-CH protein IV||RING finger protein 174||E3 ubiquitin-protein ligase MARCH4 precursor||membrane-associated RING finger protein 4||MEMBRANE-ASSOCIATED RING-CH FINGER PROTEIN 4||membrane-associated ring finger (C3HC4) 4, E3 ubiquitin protein ligase||	57574	NM_020814	NP_065865	2	2q35		molecular function|ligase activity|IEA|GO:0016874|GOA|na//molecular function|ubiquitin-protein transferase activity|IDA|GO:0004842|GOA|14722266//molecular function|zinc ion binding|IEA|GO:0008270|GOA|na//biological process|protein ubiquitination|IEA|GO:0016567|GOA|na//cellular component|Golgi membrane|IEA|GO:0000139|GOA|na//cellular component|Golgi stack|IDA|GO:0005795|GOA|14722266//cellular comp…	e3 ubiquitin-protein ligase that may mediate ubiquitination of mhc-i and cd4, and promote their subsequent endocytosis and sorting to lysosomes via multivesicular bodies. e3 ubiquitin ligases accept ubiquitin from an e2 ubiquitin- conjugating enzyme in the form of a thioester and then directly transfer the ubiquitin to targeted substrates. {eco:0000269|pubmed:14722266}.	golgi apparatus membrane {eco:0000269|pubmed:14722266}; multi-pass membrane protein {eco:0000269|pubmed:14722266}.	Q9P2E8
ENSG00000132031	MATN3	5	4	6	25	23	11	-2.10657	1.53e-06	Yes	Down regulated	Hs.656199	matrilin 3	||OADIP||HOA||OS2||EDM5||DIPOA||MATN3||Matrilin 3||matrilin-3 precursor||	4148	NM_002381	NP_002372	2	2p24-p23		molecular function|extracellular matrix structural constituent|TAS|GO:0005201|GOA|9350998//molecular function|protein binding|IPI|GO:0005515|GOA|15075323//biological process|chondrocyte differentiation|IEA|GO:0002062|GOA|na//biological process|extracellular matrix organization|TAS|GO:0030198|GOA|na//biological process|skeletal system development|TAS|GO:0001501|GOA|9350998//cellular component|extr…	major component of the extracellular matrix of cartilage and may play a role in the formation of extracellular filamentous networks.	secreted.	O15232
ENSG00000198125	MB	4	4	12	13	11	15	-1.09684	0.00508479	Yes	Down regulated	Hs.517586	myoglobin	||Myoglobin||PVALB||MB||myoglobgin||	4151	NM_005368	NP_976312	22	22q13.1		molecular function|heme binding|IEA|GO:0020037|GOA|na//molecular function|iron ion binding|IEA|GO:0005506|GOA|na//molecular function|oxygen binding|IEA|GO:0019825|GOA|na//molecular function|oxygen transporter activity|IEA|GO:0005344|GOA|na//biological process|brown fat cell differentiation|IEA|GO:0050873|GOA|na//biological process|enucleate erythrocyte differentiation|IEA|GO:0043353|GOA|na//biolo…	serves as a reserve supply of oxygen and facilitates the movement of oxygen within muscles.		P02144
ENSG00000140563	MCTP2	0	5	5	12	3	10	-1.43281	0.0134253	Yes	Down regulated	Hs.33368	multiple C2 domains, transmembrane 2	||MCTP2||multiple C2 domains, transmembrane 2||multiple C2-domains with two transmembrane regions 2 1||multiple C2 and transmembrane domain-containing protein 2 isoform 2||multiple C2 and transmembrane domain-containing protein 2 isoform 3||multiple C2 and transmembrane domain-containing protein 2 isoform 1||	55784	NM_001159643	NP_060819	15	15q26.2		molecular function|calcium ion binding|IDA|GO:0005509|GOA|15528213//molecular function|calcium-dependent phospholipid binding|IDA|GO:0005544|GOA|15528213//biological process|calcium-mediated signaling|NAS|GO:0019722|GOA|15528213//cellular component|integral component of membrane|IDA|GO:0016021|GOA|15528213//cellular component|intracellular|NAS|GO:0005622|GOA|15528213//cellular component|membrane|…		membrane {eco:0000305}; multi-pass membrane protein {eco:0000305}.	Q6DN12
ENSG00000081189	MEF2C	46	41	36	14	18	16	1.20518	1.31e-06	Yes	Up regulated	Hs.649965	myocyte enhancer factor 2C	||DEL5q14.3||C5DELq14.3||MEF2C||myocyte enhancer factor 2C||myocyte-specific enhancer factor 2C isoform 4||myocyte-specific enhancer factor 2C isoform 2||myocyte-specific enhancer factor 2C isoform 5||myocyte-specific enhancer factor 2C isoform 3||myocyte-specific enhancer factor 2C isoform 1||MADS box transcription enhancer factor 2, polypeptide C||	4208	NM_001131005	NP_002388	5	5q14.3		molecular function|AT DNA binding|IDA|GO:0003680|GOA|15486975//molecular function|DNA binding|IDA|GO:0003677|GOA|11744164//molecular function|HMG box domain binding|IEA|GO:0071837|GOA|na//molecular function|RNA polymerase II core promoter proximal region sequence-specific DNA binding|IEA|GO:0000978|GOA|na//molecular function|RNA polymerase II core promoter proximal region sequence-specific DNA bi…	transcription activator which binds specifically to the mef2 element present in the regulatory regions of many muscle- specific genes. controls cardiac morphogenesis and myogenesis, and is also involved in vascular development. plays an essential role in hippocampal-dependent learning and memory by suppressing the number of excitatory synapses and thus regulating basal and evoked synaptic transmi…	nucleus.	Q06413|A0A024RAL7|D8L7E9
ENSG00000188013	MEIS3P2	18	20	12	6	7	9	1.02756	0.00582539	Yes	Up regulated	Hs.462484	Meis homeobox 3 pseudogene 2	||MEIS3P2||Meis homeobox 3 pseudogene 2||	257468			17	17p11.2
ENSG00000181588	MEX3D	826	709	856	336	376	359	1.00713	9.19e-24	Yes	Up regulated	Hs.436495	mex-3 RNA binding family member D	||RNF193||OK/SW-cl.4||KIAA2031||TINO||RKHD1||MEX-3D||MEX3D||RING finger protein 193||bcl-2 ARE RNA binding protein||Mex-3 homolog D (C. elegans)||RNA-binding protein MEX3D isoform 2||RNA-binding protein MEX3D isoform 1||MEX3, C. ELEGANS, HOMOLOG OF, D||mex-3 RNA binding family member D||RING FINGER- AND KH DOMAIN-CONTAINING PROTEIN 1||RING finger and KH domain-containing protein 1||ring finger an…	399664	NM_001174118	NP_976049	19	19p13.3		molecular function|AU-rich element binding|IDA|GO:0017091|GOA|14769789//molecular function|poly(A) RNA binding|IDA|GO:0044822|GOA|22658674//molecular function|zinc ion binding|IEA|GO:0008270|GOA|na//biological process|mRNA destabilization|NAS|GO:0061157|GOA|14769789//biological process|mRNA localization resulting in posttranscriptional regulation of gene expression|NAS|GO:0010609|GOA|14769789//ce…	rna binding protein, may be involved in post- transcriptional regulatory mechanisms. {eco:0000250}.	cytoplasm {eco:0000250}. nucleus {eco:0000250}. note=predominantly expressed in the cytoplasm and shuttles between the cytoplasm and the nucleus through the crm1 export pathway. {eco:0000250}.	Q86XN8
ENSG00000100060	MFNG	9	10	16	3	4	2	1.77103	0.000762821	Yes	Up regulated	Hs.517603	MFNG O-fucosylpeptide 3-beta-N-acetylglucosaminyltransferase	||MFNG||2.4.1.222||MFNG O-fucosylpeptide 3-beta-N-acetylglucosaminyltransferase||FRINGE, DROSOPHILA, HOMOLOG OF, MANIC||beta-1,3-N-acetylglucosaminyltransferase manic fringe isoform 2||beta-1,3-N-acetylglucosaminyltransferase manic fringe isoform 1||	4242	NM_001166343	NP_002396	22	22q12		molecular function|O-fucosylpeptide 3-beta-N-acetylglucosaminyltransferase activity|IEA|GO:0033829|GOA|na//molecular function|metal ion binding|IEA|GO:0046872|GOA|na//biological process|metabolic process|IEA|GO:0008152|GOA|na//biological process|pattern specification process|IEA|GO:0007389|GOA|na//biological process|positive regulation of Notch signaling pathway|IEA|GO:0045747|GOA|na//biological …	glycosyltransferase involved in the elongation of o- linked ligands to activate notch signaling. possesses fucose- specific beta-1,3-n-acetylglucosaminyltransferase activity. {eco:0000269|pubmed:10935626}.	golgi apparatus membrane {eco:0000250}; single-pass type ii membrane protein {eco:0000250}.	O00587
ENSG00000169026	MFSD7	9	10	10	2	3	4	1.50432	0.00511019	Yes	Up regulated	Hs.567612	major facilitator superfamily domain containing 7	||MYL5||LP2561||MFSD7||myosin light polypeptide 5 regulatory protein||Major facilitator superfamily domain containing 7||major facilitator superfamily domain-containing protein 7 isoform 3||major facilitator superfamily domain-containing protein 7 isoform 2||major facilitator superfamily domain-containing protein 7 isoform 1||	84179	NM_001294341	NP_115595	4	4p16.3		biological process|transmembrane transport|IEA|GO:0055085|GOA|na//cellular component|integral component of membrane|IEA|GO:0016021|GOA|na		membrane {eco:0000305}; multi-pass membrane protein {eco:0000305}.	Q6UXD7|D6R9R0
ENSG00000159055	MIS18A	47	52	70	93	103	114	-1.02195	2.24e-11	Yes	Down regulated	Hs.190518	MIS18 kinetochore protein A	||hMis18alpha||C21orf45||FASP1||B28||MIS18A||C21orf46||protein Mis18-alpha||FAPP1-associated protein 1||MIS18 kinetochore protein A||MIS18 kinetochore protein homolog A (S. pombe)||	54069	NM_018944	NP_061817	21	21q22.11		molecular function|molecular_function|ND|GO:0003674|GOA|na//molecular function|protein binding|IPI|GO:0005515|GOA|17199038//biological process|CENP-A containing nucleosome assembly|TAS|GO:0034080|GOA|na//biological process|biological_process|ND|GO:0008150|GOA|na//biological process|cell division|IEA|GO:0051301|GOA|na//biological process|chromosome segregation|IEA|GO:0007059|GOA|na//biological pro…	required for recruitment of cenpa to centromeres and normal chromosome segregation during mitosis. {eco:0000269|pubmed:17199038}.	nucleus {eco:0000269|pubmed:17199038}. chromosome {eco:0000269|pubmed:17199038}. chromosome, centromere {eco:0000269|pubmed:17199038}. note=associated with centromeres in interphase cells, from late anaphase to the g1 phase. not detected on centromeres during earlier phases of mitosis. associated with chromatin.	Q9NYP9
ENSG00000169446	MMGT1	243	254	279	443	473	539	-1.05312	1.04e-28	Yes	Down regulated	Hs.110702	membrane magnesium transporter 1	||MMGT1||EMC5||TMEM32||transmembrane protein 32||Membrane magnesium transporter 1||membrane magnesium transporter 1 precursor||ER membrane protein complex subunit 5||	93380	NM_173470	NP_775741	X	Xq26.3		molecular function|magnesium ion transmembrane transporter activity|ISS|GO:0015095|GOA|na//biological process|magnesium ion transport|ISS|GO:0015693|GOA|na//biological process|transmembrane transport|TAS|GO:0055085|GOA|na//cellular component|ER membrane protein complex|IDA|GO:0072546|GOA|22119785//cellular component|Golgi apparatus|ISS|GO:0005794|GOA|na//cellular component|Golgi membrane|IEA|GO:0…	mediates mg(2+) transport. {eco:0000250}.	endoplasmic reticulum membrane; single-pass type i membrane protein. golgi apparatus membrane {eco:0000250}; single-pass type i membrane protein {eco:0000250}. early endosome membrane {eco:0000250}; single-pass type i membrane protein {eco:0000250}. note=detected in the golgi apparatus and in post- golgi vesicles including early endosomes. {eco:0000250}.	Q8N4V1
ENSG00000196611	MMP1	133	123	152	54	55	61	1.11346	1.46e-15	Yes	Up regulated	Hs.83169	matrix metallopeptidase 1	||MMP1||3.4.24.7||CLGN||COLLAGENASE, INTERSTITIAL||COLLAGENASE, FIBROBLAST||fibroblast collagenase||matrix metalloprotease 1||matrix metalloproteinase 1||interstitial collagenase isoform 2||Matrix metallopeptidase 1 (interstitial collagenase)||interstitial collagenase isoform 1 preproprotein||	4312	NM_001145938	NP_002412	11	11q22.3		molecular function|calcium ion binding|IEA|GO:0005509|GOA|na//molecular function|endopeptidase activity|IDA|GO:0004175|GOA|19022250//molecular function|metalloendopeptidase activity|IDA|GO:0004222|GOA|9920899//molecular function|zinc ion binding|IEA|GO:0008270|GOA|na//biological process|blood coagulation|TAS|GO:0007596|GOA|na//biological process|cellular protein metabolic process|TAS|GO:0044267|G…	cleaves collagens of types i, ii, and iii at one site in the helical domain. also cleaves collagens of types vii and x. in case of hiv infection, interacts and cleaves the secreted viral tat protein, leading to a decrease in neuronal tat's mediated neurotoxicity. {eco:0000269|pubmed:1645757}.	secreted, extracellular space, extracellular matrix {eco:0000305|pubmed:2167156}.	P03956|Q53G95|B4DN15
ENSG00000149968	MMP3	64	76	86	18	15	17	2.02055	2.97e-21	Yes	Up regulated	Hs.375129	matrix metallopeptidase 3	||SL-1||transin-1||MMP-3||STR1||proteoglycanase||SL1||MMP3||STMY1||CHDS6||3.4.24.17||STROMELYSIN I||matrix metalloproteinase-3||stromelysin-1 preproprotein||Matrix metallopeptidase 3 (stromelysin 1, progelatinase)||matrix metalloproteinase 3 (stromelysin 1, progelatinase)||	4314	NM_002422	NP_002413	11	11q22.3		molecular function|calcium ion binding|IEA|GO:0005509|GOA|na//molecular function|endopeptidase activity|IDA|GO:0004175|GOA|15863497//molecular function|metalloendopeptidase activity|IEA|GO:0004222|GOA|na//molecular function|protein binding|IPI|GO:0005515|GOA|25416956//molecular function|zinc ion binding|IEA|GO:0008270|GOA|na//biological process|cellular response to nitric oxide|TAS|GO:0071732|GOA…	can degrade fibronectin, laminin, gelatins of type i, iii, iv, and v; collagens iii, iv, x, and ix, and cartilage proteoglycans. activates procollagenase.	secreted, extracellular space, extracellular matrix {eco:0000305}.	P08254
ENSG00000173269	MMRN2	37	19	25	6	12	12	1.2779	0.000249373	Yes	Up regulated	Hs.524479	multimerin 2	||EMILIN3||MMRN2||ENDOGLYX1||EMILIN-3||Multimerin 2||multimerin-2 precursor||endoGlyx-1 p125/p140 subunit||EMILIN-like protein EndoGlyx-1||elastin microfibril interfacer 3||elastin microfibril interface located protein 3||	79812	NM_024756	NP_079032	10	10q23.2		molecular function|protein binding|IPI|GO:0005515|GOA|22020326//biological process|angiogenesis|IEA|GO:0001525|GOA|na//biological process|negative regulation of cell migration involved in sprouting angiogenesis|IDA|GO:0090051|GOA|22020326//biological process|negative regulation of vascular endothelial growth factor receptor signaling pathway|IDA|GO:0030948|GOA|22020326//cellular component|basemen…	inhibits endothelial cells motility and acts as a negative regulator of angiogenesis; it downregulates kdr activation by binding vegfa. {eco:0000269|pubmed:22020326}.	secreted, extracellular space, extracellular matrix {eco:0000269|pubmed:11559704}.	Q9H8L6
ENSG00000082126	MPP4	42	49	48	18	15	14	1.41008	4.65e-09	Yes	Up regulated	Hs.63085	membrane protein, palmitoylated 4 (MAGUK p55 subfamily member 4)	||ALS2CR5||MPP4||DLG6||discs large homolog 6||discs, large homolog 6||DISCS LARGE, DROSOPHILA, HOMOLOG OF, 6||membrane protein, palmitoylated 4 (MAGUK p55 subfamily member 4)||amyotrophic lateral sclerosis 2 chromosomal region candidate gene 5 protein||	58538	NM_033066	NP_149055	2	2q33.2		biological process|protein localization to synapse|IEA|GO:0035418|GOA|na//cellular component|cytoplasm|IDA|GO:0005737|GOA|na//cellular component|intracellular membrane-bounded organelle|IDA|GO:0043231|GOA|na//cellular component|nucleoplasm|IDA|GO:0005654|GOA|na//cellular component|presynaptic membrane|IEA|GO:0042734|GOA|na	may play a role in retinal photoreceptors development. {eco:0000250}.	cytoplasm {eco:0000269|pubmed:15914641}. note=detected at the outer limiting membrane (olm) and in the outer plexiform layer (opl) of the retina. at the olm, detected apical to the adherens junction (aj).	Q96JB8
ENSG00000169715	MT1E	116	115	152	37	27	44	1.67492	5.29e-23	Yes	Up regulated	Hs.744893	metallothionein 1E	||metallothionein-1E||MTD||MT1E||metallothionein-IE||MT-IE||MT-1E||metallothionein 1E||metallothionein D||METALLOTHIONEIN IE||metallothionein 1E (functional)||	4493	NM_175617	NP_783316	16	16q13		molecular function|zinc ion binding|ISS|GO:0008270|GOA|na//biological process|cellular response to cadmium ion|IEP|GO:0071276|GOA|16827180//biological process|cellular response to zinc ion|IEP|GO:0071294|GOA|11168427//biological process|negative regulation of growth|ISS|GO:0045926|GOA|na//cellular component|cytoplasm|IDA|GO:0005737|GOA|8619255//cellular component|nucleus|IDA|GO:0005634|GOA|861925…	metallothioneins have a high content of cysteine residues that bind various heavy metals; these proteins are transcriptionally regulated by both heavy metals and glucocorticoids.		P04732
ENSG00000198417	MT1F	10	11	20	5	1	2	2.15742	4.35e-05	Yes	Up regulated	Hs.513626	metallothionein 1F	||MT-IF||MT1F||MT-1F||metallothionein-IF||METALLOTHIONEIN IF||metallothionein 1F||metallothionein-1F isoform 2||metallothionein-1F isoform 1||metallothionein 1F (functional)||	4494	NM_001301272	NP_005940	16	16q13		molecular function|protein binding|IPI|GO:0005515|GOA|25416956//molecular function|zinc ion binding|ISS|GO:0008270|GOA|na//biological process|cellular response to cadmium ion|IEP|GO:0071276|GOA|16827180//biological process|cellular response to zinc ion|ISS|GO:0071294|GOA|na//biological process|negative regulation of growth|ISS|GO:0045926|GOA|na//cellular component|cytoplasm|IDA|GO:0005737|GOA|861…	metallothioneins have a high content of cysteine residues that bind various heavy metals; these proteins are transcriptionally regulated by both heavy metals and glucocorticoids.		P04733|H3BRY8
ENSG00000125144	MT1G	8	19	20	4	5	8	1.30219	0.00234431	Yes	Up regulated	Hs.433391	metallothionein 1G	||MT1G||metallothionein-IG||MT-1K||MT-1G||MT1K||MT-IG||metallothionein-1K||metallothionein 1G||metallothionein 1K||METALLOTHIONEIN IG||metallothionein-1G isoform 1||metallothionein-1G isoform 2||	4495	NM_001301267	NP_005941	16	16q13		molecular function|protein binding|IPI|GO:0005515|GOA|12646258//molecular function|zinc ion binding|IDA|GO:0008270|GOA|8119276//biological process|cellular response to cadmium ion|IEP|GO:0071276|GOA|16827180//biological process|cellular response to copper ion|IEP|GO:0071280|GOA|3403543//biological process|cellular response to vascular endothelial growth factor stimulus|IEP|GO:0035924|GOA|15735762…	metallothioneins have a high content of cysteine residues that bind various heavy metals; these proteins are transcriptionally regulated by both heavy metals and glucocorticoids.		P13640
ENSG00000157601	MX1	1723	1617	1639	238	181	209	2.83982	6.49e-134	Yes	Up regulated	Hs.517307	MX dynamin-like GTPase 1	||MX1||IFI78||IFI-78K||interferon-induced protein p78||myxoma resistance protein 1||MX dynamin-like GTPase 1||interferon-regulated resistance GTP-binding protein MxA||MYXOVIRUS RESISTANCE 1, MOUSE, HOMOLOG OF||interferon-induced GTP-binding protein Mx1 isoform b||interferon-induced GTP-binding protein Mx1 isoform a||Myxovirus (influenza virus) resistance 1, interferon-inducible protein p78 (mouse…	4599	NM_001144925	NP_002453	21	21q22.3		molecular function|GTP binding|IEA|GO:0005525|GOA|na//molecular function|GTPase activity|IEA|GO:0003924|GOA|na//molecular function|protein binding|IPI|GO:0005515|GOA|15047845//biological process|apoptotic process|TAS|GO:0006915|GOA|9389754//biological process|cytokine-mediated signaling pathway|TAS|GO:0019221|GOA|na//biological process|defense response|TAS|GO:0006952|GOA|2154602//biological proce…	interferon-induced dynamin-like gtpase with antiviral activity against a wide range of rna viruses and some dna viruses. its target viruses include negative-stranded rna viruses and hbv through binding and inactivation of their ribonucleocapsid. may also antagonize reoviridae and asfarviridae replication. inhibits thogoto virus (thov) replication by preventing the nuclear import of viral nucleoca…	isoform 2: cytoplasm {eco:0000269|pubmed:20603636}. nucleus {eco:0000269|pubmed:20603636}. note=translocates into the nuclei of hsv-1 infected cells.	P20591
ENSG00000183486	MX2	61	49	48	23	28	20	1.00273	9.96e-06	Yes	Up regulated	Hs.926	MX dynamin-like GTPase 2	||MX2||p78-related protein||second interferon-induced protein p78||MX dynamin-like GTPase 2||myxovirus resistance protein 2||interferon-induced GTP-binding protein Mx2||interferon-regulated resistance GTP-binding protein MXB||INTERFERON-INDUCIBLE PROTEIN p78, SECOND LOCUS||MYXOVIRUS RESISTANCE 2, MOUSE, HOMOLOG OF||Myxovirus (influenza virus) resistance 2 (mouse)||	4600	NM_002463	NP_002454	21	21q22.3		molecular function|GTP binding|IMP|GO:0005525|GOA|15184662//molecular function|GTPase activity|IEA|GO:0003924|GOA|na//molecular function|protein binding|IPI|GO:0005515|GOA|25416956//biological process|cytokine-mediated signaling pathway|TAS|GO:0019221|GOA|na//biological process|defense response|TAS|GO:0006952|GOA|8798556//biological process|defense response to virus|IMP|GO:0051607|GOA|24121441//b…	interferon-induced dynamin-like gtpase with potent antiviral activity against human immunodeficiency virus type 1 (hiv-1). acts by targeting the viral capsid and affects the nuclear uptake and/or stability of the hiv-1 replication complex and the subsequent chromosomal integration of the proviral dna. exhibits antiviral activity also against simian immunodeficiency virus (siv-mnd). may play a rol…	cytoplasm {eco:0000269|pubmed:15184662}. nucleus {eco:0000269|pubmed:15184662}. nucleus, nuclear pore complex {eco:0000269|pubmed:15184662}. note=localization to nuclear pores requires gtp-binding.	P20592
ENSG00000266714	MYO15B	18	9	12	3	4	9	1.12428	0.0144002	Yes	Up regulated	In multiple Geneids
ENSG00000144959	NCEH1	171	197	189	414	455	499	-1.44157	1.69e-43	Yes	Down regulated	Hs.444099	neutral cholesterol ester hydrolase 1	||AADACL1||NCEH1||3.1.1.-||KIAA1363||arylacetamide deacetylase-like 1||Neutral cholesterol ester hydrolase 1||neutral cholesterol ester hydrolase 1 isoform b||neutral cholesterol ester hydrolase 1 isoform a||neutral cholesterol ester hydrolase 1 isoform c||	57552	NM_001146276	NP_065843	3	3q26.31		molecular function|carboxylic ester hydrolase activity|IEA|GO:0052689|GOA|na//biological process|lipid catabolic process|IEA|GO:0016042|GOA|na//cellular component|endoplasmic reticulum|IEA|GO:0005783|GOA|na//cellular component|integral component of membrane|IEA|GO:0016021|GOA|na//cellular component|membrane|IDA|GO:0016020|GOA|19946888	hydrolyzes 2-acetyl monoalkylglycerol ether, the penultimate precursor of the pathway for de novo synthesis of platelet-activating factor. may be responsible for cholesterol ester hydrolysis in macrophages, thereby contributing to the development of atherosclerosis. also involved in organ detoxification by hydrolyzing exogenous organophosphorus compounds. may contribute to cancer pathogenesis by …	membrane {eco:0000305|pubmed:12149457}; single-pass type ii membrane protein {eco:0000305|pubmed:12149457}. microsome {eco:0000250}.	Q6PIU2|A0A0A0MTJ9
ENSG00000102471	NDFIP2	60	77	95	216	268	262	-1.83464	1.04e-36	Yes	Down regulated	Hs.525093	Nedd4 family interacting protein 2	||NDFIP2||N4WBP5A||KIAA1165||putative NF-kappa-B-activating protein 413||putative MAPK-activating protein PM04/PM05/PM06/PM07||Nedd4 family interacting protein 2||NEDD4 WW domain-binding protein 5A||NEDD4 family-interacting protein 2 isoform 2||NEDD4 family-interacting protein 2 isoform 1||MAPK-activating protein PM04 PM05 PM06 PM07||	54602	NM_001161407	NP_061953	13	13q31.1		molecular function|WW domain binding|IPI|GO:0050699|GOA|12796489//molecular function|protein binding|IPI|GO:0005515|GOA|18776082//molecular function|signal transducer activity|IMP|GO:0004871|GOA|12761501//biological process|negative regulation of gene expression|IMP|GO:0010629|GOA|18776082//biological process|negative regulation of protein transport|IMP|GO:0051224|GOA|18776082//biological process…	activates hect domain-containing e3 ubiquitin-protein ligases, including itch, nedd4, nedd4l, smurf2, wwp1 and wwp2, and consequently modulates the stability of their targets. as a result, may control many cellular processes. recruits itch, nedd4 and smurf2 to endosomal membranes. may modulate egfr signaling. {eco:0000269|pubmed:12761501, eco:0000269|pubmed:19343052, eco:0000269|pubmed:20534535}.	endosome membrane; multi-pass membrane protein. golgi apparatus membrane. endosome, multivesicular body membrane.	Q9NV92|B4DGY6
ENSG00000069869	NEDD4	174	190	165	351	342	386	-1.17263	1.1e-27	Yes	Down regulated	Hs.1565	neural precursor cell expressed, developmentally down-regulated 4, E3 ubiquitin protein ligase	||RPF1||6.3.2.-||KIAA0093||NEDD4-1||NEDD4||receptor-potentiating factor 1||cell proliferation-inducing gene 53 protein||E3 ubiquitin-protein ligase NEDD4 isoform 3||E3 ubiquitin-protein ligase NEDD4 isoform 4||E3 ubiquitin-protein ligase NEDD4 isoform 1||E3 ubiquitin-protein ligase NEDD4 isoform 5||E3 ubiquitin-protein ligase NEDD4 isoform 2||NEURAL PRECURSOR CELL EXPRESSED, DEVELOPMENTALLY DOWNR…	4734	NM_001284338	NP_940682	15	15q		molecular function|RNA polymerase binding|IPI|GO:0070063|GOA|17996703//molecular function|beta-2 adrenergic receptor binding|IDA|GO:0031698|GOA|18544533//molecular function|ligase activity|IEA|GO:0016874|GOA|na//molecular function|phosphoserine binding|ISS|GO:0050815|GOA|na//molecular function|phosphothreonine binding|ISS|GO:0050816|GOA|na//molecular function|proline-rich region binding|IMP|GO:00…	e3 ubiquitin-protein ligase which accepts ubiquitin from an e2 ubiquitin-conjugating enzyme in the form of a thioester and then directly transfers the ubiquitin to targeted substrates. involved in the pathway leading to the degradation of vegfr- 2/kdfr, independently of its ubiquitin-ligase activity. monoubiquitinates igf1r at multiple sites, thus leading to receptor internalization and degradati…	cytoplasm {eco:0000250}. cell membrane {eco:0000250}; peripheral membrane protein {eco:0000250}. note=recruited to the plasma membrane by grb10. once complexed with grb10 and igf1r, follows igf1r internalization, remaining associated with early endosomes. uncouples from igf1r-containing endosomes before the sorting of the receptor to the lysosomal compartment (by similarity). may be recruited to …	P46934
ENSG00000163491	NEK10	49	63	53	16	25	32	1.02947	4.18e-06	Yes	Up regulated	In multiple Geneids
ENSG00000124257	NEURL2	66	63	42	28	30	17	1.03789	0.000119056	Yes	Up regulated	Hs.517094	neuralized E3 ubiquitin protein ligase 2		140825	NM_001278535	NP_542787	20	20q13.12		biological process|intracellular signal transduction|IEA|GO:0035556|GOA|na//biological process|protein ubiquitination|IEA|GO:0016567|GOA|na//biological process|sarcomere organization|IEA|GO:0045214|GOA|na//cellular component|VCB complex|IEA|GO:0030891|GOA|na//cellular component|muscle tendon junction|IEA|GO:0005927|GOA|na	plays an important role in the process of myofiber differentiation and maturation. probable substrate-recognition component of a scf-like ecs (elongin bc-cul2/5-socs-box protein) e3 ubiquitin-protein ligase complex, which mediates the ubiquitination of proteins. probably contributes to catalysis through recognition and positioning of the substrate and the ubiquitin-conjugating enzyme. during myog…	cytoplasm {eco:0000250}.	Q9BR09
ENSG00000134259	NGF	31	28	41	3	8	9	2.15416	2.67e-11	Yes	Up regulated	Hs.2561	nerve growth factor (beta polypeptide)	||Beta-NGF||NGF||HSAN5||NGFB||beta-nerve growth factor precursor||nerve growth factor, beta subunit||Nerve growth factor (beta polypeptide)||	4803	NM_002506	NP_002497	1	1p13.1		molecular function|growth factor activity|IBA|GO:0008083|GOA|na//molecular function|metalloendopeptidase inhibitor activity|IDA|GO:0008191|GOA|20164177//molecular function|nerve growth factor receptor binding|IPI|GO:0005163|GOA|14985763//molecular function|protein binding|IPI|GO:0005515|GOA|10490030//molecular function|receptor signaling protein activity|IEA|GO:0005057|GOA|na//biological process|…	nerve growth factor is important for the development and maintenance of the sympathetic and sensory nervous systems. extracellular ligand for the ntrk1 and ngfr receptors, activates cellular signaling cascades through those receptor tyrosine kinase to regulate neuronal proliferation, differentiation and survival. inhibits metalloproteinase dependent proteolysis of platelet glycoprotein vi (pubmed…	secreted.	P01138
ENSG00000196338	NLGN3	23	16	11	5	8	8	1.09533	0.00568009	Yes	Up regulated	Hs.438877	neuroligin 3	||NLGN3||HNL3||Neuroligin 3||gliotactin homolog||neuroligin-3 isoform 1 precursor||neuroligin-3 isoform 3 precursor||neuroligin-3 isoform 2 precursor||	54413	NM_001166660	NP_851820	X	Xq13.1		molecular function|carboxylic ester hydrolase activity|IBA|GO:0052689|GOA|na//molecular function|cell adhesion molecule binding|ISS|GO:0050839|GOA|15152050//molecular function|neurexin family protein binding|IBA|GO:0042043|GOA|na//molecular function|neurexin family protein binding|ISS|GO:0042043|GOA|15152050//molecular function|protein binding|IPI|GO:0005515|GOA|17292328//molecular function|recep…	cell surface protein involved in cell-cell-interactions via its interactions with neurexin family members. plays a role in synapse function and synaptic signal transmission, and may mediate its effects by clustering other synaptic proteins. may promote the initial formation of synapses, but is not essential for this. may also play a role in glia-glia or glia-neuron interactions in the developing …	cell membrane {eco:0000250}; single-pass type i membrane protein {eco:0000250}. cell junction, synapse {eco:0000250}. note=detected at both glutamatergic and gabaergic synapses. {eco:0000250}.	Q9NZ94|X5D7L6|Q4G160|X5DNV3|X5D2P6
ENSG00000140853	NLRC5	339	303	257	132	126	106	1.15628	2.18e-13	Yes	Up regulated	Hs.528836	NLR family, CARD domain containing 5	||NOD27||CLR16.1||NLRC5||NOD4||protein NLRC5||caterpiller protein 16.1||NOD-like receptor C5||NLR FAMILY, CARD-CONTAINING 5||nucleotide-binding oligomerization domains 27||nucleotide-binding oligomerization domain protein 4||NLR FAMILY, CASPASE RECRUITMENT DOMAIN-CONTAINING 5||NLR family, CARD domain containing 5||nucleotide-binding oligomerization domain, leucine rich repeat and CARD domain cont…	84166	NM_032206	NP_115582	16	16q13		molecular function|ATP binding|IEA|GO:0005524|GOA|na//molecular function|RNA polymerase II core promoter sequence-specific DNA binding|IDA|GO:0000979|GOA|20639463//molecular function|protein binding|IPI|GO:0005515|GOA|20434986//biological process|defense response to virus|IEP|GO:0051607|GOA|20061403//biological process|innate immune response|IMP|GO:0045087|GOA|20434986//biological process|innate …	probable regulator of the nf-kappa-b and type i interferon signaling pathways. may also regulate the type ii interferon signaling pathway. plays a role in homeostatic control of innate immunity and in antiviral defense mechanisms. {eco:0000269|pubmed:20061403, eco:0000269|pubmed:20434986}.	cytoplasm {eco:0000269|pubmed:20061403, eco:0000269|pubmed:20434986}.	Q86WI3|Q6MZW3|Q9H6Y0
ENSG00000204301	NOTCH4	8	13	9	2	2	4	1.71644	0.00194126	Yes	Up regulated	Hs.436100	notch 4	||NOTCH4||Notch 4||ONCOGENE INT3||Notch homolog 4||NOTCH, DROSOPHILA, HOMOLOG OF, 4||NOTCH, DROSOPHILA, HOMOLOG OF, 3, FORMERLY||neurogenic locus notch homolog protein 4 preproprotein||NOTCH3, FORMERLY MOUSE MAMMARY TUMOR VIRUS INTEGRATION SITE 3||	4855	NM_004557	NP_004548	6	6p21.3		molecular function|calcium ion binding|TAS|GO:0005509|GOA|11823422//molecular function|protein binding|IPI|GO:0005515|GOA|11101851//molecular function|protein heterodimerization activity|TAS|GO:0046982|GOA|8681805//molecular function|receptor activity|TAS|GO:0004872|GOA|11823422//biological process|Notch receptor processing|TAS|GO:0007220|GOA|na//biological process|Notch signaling pathway|TAS|GO:…	functions as a receptor for membrane-bound ligands jagged1, jagged2 and delta1 to regulate cell-fate determination. upon ligand activation through the released notch intracellular domain (nicd) it forms a transcriptional activator complex with rbpj/rbpsuh and activates genes of the enhancer of split locus. affects the implementation of differentiation, proliferation and apoptotic programs. may re…	notch 4 intracellular domain: nucleus. note=following proteolytical processing nicd is translocated to the nucleus.	Q99466
ENSG00000104967	NOVA2	63	61	55	28	25	21	1.1234	8.48e-08	Yes	Up regulated	Hs.375439	neuro-oncological ventral antigen 2	||ANOVA||NOVA2||NOVA3||RNA-binding protein Nova-2||ASTROCYTIC NOVA1-LIKE GENE||neuro-oncological ventral antigen 3||astrocytic NOVA1-like RNA-binding protein||Neuro-oncological ventral antigen 2||NEUROONCOLOGIC VENTRAL ANTIGEN 2||	4858	NM_002516	NP_002507	19	19q13.3		molecular function|RNA binding|NAS|GO:0003723|GOA|10735272//molecular function|poly(A) RNA binding|IDA|GO:0044822|GOA|22681889//biological process|regulation of RNA metabolic process|IEA|GO:0051252|GOA|na//cellular component|nucleus|IEA|GO:0005634|GOA|na	may regulate rna splicing or metabolism in a specific subset of developing neurons (by similarity). binds single strand rna. {eco:0000250}.	nucleus {eco:0000250}.	Q9UNW9
ENSG00000130751	NPAS1	25	31	29	5	10	12	1.49574	1.69e-06	Yes	Up regulated	Hs.79564	neuronal PAS domain protein 1	||PASD5||bHLHe11||NPAS1||neuronal PAS1||basic-helix-loop-helix-PAS protein MOP5||PAS domain-containing protein 5||neuronal PAS domain-containing protein 1||member of PAS superfamily 5||member of PAS protein 5||neuronal PAS domain protein 1||class E basic helix-loop-helix protein 11||	4861	NM_002517	NP_002508	19	19q13.2-q13.3		molecular function|DNA binding|IEA|GO:0003677|GOA|na//molecular function|protein dimerization activity|IEA|GO:0046983|GOA|na//molecular function|sequence-specific DNA binding RNA polymerase II transcription factor activity|IBA|GO:0000981|GOA|na//molecular function|sequence-specific DNA binding transcription factor activity|TAS|GO:0003700|GOA|9012850//molecular function|signal transducer activity|…	may control regulatory pathways relevant to schizophrenia and to psychotic illness. may play a role in late central nervous system development by modulating epo expression in response to cellular oxygen level (by similarity). {eco:0000250}.	nucleus {eco:0000255|prosite- prorule:pru00981}.	Q99742
ENSG00000151322	NPAS3	65	79	62	28	18	24	1.40811	1.38e-10	Yes	Up regulated	Hs.657892	neuronal PAS domain protein 3	||PASD6||bHLHe12||NPAS3||neuronal PAS3||basic-helix-loop-helix-PAS protein MOP6||PAS domain-containing protein 6||member of PAS protein 6||MEMBER OF PAS SUPERFAMILY 6||neuronal PAS domain protein 3||class E basic helix-loop-helix protein 12||neuronal PAS domain-containing protein 3 isoform 1||neuronal PAS domain-containing protein 3 isoform 4||neuronal PAS domain-containing protein 3 isoform 3||n…	64067	NM_001164749	NP_775182	14	14q13.1		molecular function|DNA binding|IEA|GO:0003677|GOA|na//molecular function|protein dimerization activity|IEA|GO:0046983|GOA|na//molecular function|sequence-specific DNA binding RNA polymerase II transcription factor activity|IBA|GO:0000981|GOA|na//molecular function|signal transducer activity|IEA|GO:0004871|GOA|na//biological process|developmental process|IBA|GO:0032502|GOA|na//biological process|l…	may play a broad role in neurogenesis. may control regulatory pathways relevant to schizophrenia and to psychotic illness (by similarity). {eco:0000250}.	nucleus {eco:0000255|prosite- prorule:pru00981, eco:0000269|pubmed:12746393}.	Q8IXF0|F8VR32|X5D2Q4|X5D988
ENSG00000224712	NPIPA3	5	7	10	2	2	2	1.66934	0.00629541	Yes	Up regulated		nuclear pore complex interacting protein family, member A3		642778	NM_001277323	NP_001264252	16	16p13.11				nucleus, nuclear pore complex {eco:0000269|pubmed:11586358}. nucleus membrane {eco:0000269|pubmed:11586358}. note=colocalizes with nuclear pore complex protein nup62.	Q9UND3|F8WFD2|A0A0B4J2F6|O15103
ENSG00000113389	NPR3	252	279	223	82	77	104	1.37947	5.17e-21	Yes	Up regulated	Hs.13528	natriuretic peptide receptor 3	||ANPRC||ANPR-C||GUCY2B||NPR3||ANP-C||C5orf23||ATRIONATRIURETIC PEPTIDE RECEPTOR, TYPE C||atrial natriuretic peptide clearance receptor||atrial natriuretic peptide receptor type C||atrial natriuretic peptide receptor 3 isoform 3||atrial natriuretic peptide receptor 3 isoform 1 precursor||atrial natriuretic peptide receptor 3 isoform 2 precursor||natriuretic peptide receptor C/guanylate cyclase C …	4883	NM_000908	NP_001191305	5	5p13.3		molecular function|G-protein coupled peptide receptor activity|ISS|GO:0008528|GOA|na//molecular function|hormone binding|IPI|GO:0042562|GOA|1660465//molecular function|natriuretic peptide receptor activity|IDA|GO:0016941|GOA|1660465//molecular function|peptide hormone binding|ISS|GO:0017046|GOA|na//molecular function|protein homodimerization activity|IEA|GO:0042803|GOA|na//biological process|aden…	receptor for the natriuretic peptide hormones, binding with similar affinities atrial natriuretic peptide nppa/anp, brain natriuretic peptide nppb/bnp, and c-type natriuretic peptide nppc/cnp. may function as a clearance receptor for nppa, nppb and nppc, regulating their local concentrations and effects. may regulate diuresis, blood pressure and skeletal development. does not have guanylate cycla…	membrane; single-pass type i membrane protein.	P17342|Q60I31|C9JK69|A8K4A5
ENSG00000164128	NPY1R	11	15	20	6	4	6	1.35631	0.00093856	Yes	Up regulated	Hs.519057	neuropeptide Y receptor Y1	||NPYR||NPY1-R||NPY1R||neuropeptide Y receptor Y1||neuropeptide Y receptor type 1||	4886	NM_000909	NP_000900	4	4q31.3-q32		molecular function|neuropeptide Y receptor activity|TAS|GO:0004983|GOA|1317848//molecular function|pancreatic polypeptide receptor activity|IEA|GO:0001602|GOA|na//molecular function|peptide YY receptor activity|IEA|GO:0001601|GOA|na//molecular function|protein binding|IPI|GO:0005515|GOA|23597562//biological process|G-protein coupled receptor signaling pathway, coupled to cyclic nucleotide second …	receptor for neuropeptide y and peptide yy. the rank order of affinity of this receptor for pancreatic polypeptides is npy > [pro-34] pyy, pyy and [leu-31, pro-34] npy > npy (2-36) > [ile-31, gln-34] pp and pyy (3-36) > pp > npy free acid.	cell membrane; multi-pass membrane protein.	P25929
ENSG00000151623	NR3C2	11	7	9	4	5	2	1.12283	0.0352147	Yes	Up regulated	Hs.163924	nuclear receptor subfamily 3, group C, member 2	||NR3C2||MLR||NR3C2VIT||MCR||MR||aldosterone receptor||mineralocorticoid receptor delta||mineralocorticoid receptor 1||mineralocorticoid receptor isoform 2||mineralocorticoid receptor isoform 1||nuclear receptor subfamily 3, group C, member 2||	4306	NM_000901	NP_001159576	4	4q31.1		molecular function|protein binding|IPI|GO:0005515|GOA|11518808//molecular function|sequence-specific DNA binding|IEA|GO:0043565|GOA|na//molecular function|sequence-specific DNA binding transcription factor activity|IEA|GO:0003700|GOA|na//molecular function|steroid binding|IEA|GO:0005496|GOA|na//molecular function|steroid hormone receptor activity|IEA|GO:0003707|GOA|na//molecular function|zinc ion…	receptor for both mineralocorticoids (mc) such as aldosterone and glucocorticoids (gc) such as corticosterone or cortisol. binds to mineralocorticoid response elements (mre) and transactivates target genes. the effect of mc is to increase ion and water transport and thus raise extracellular fluid volume and blood pressure and lower potassium levels. {eco:0000269|pubmed:3037703}.	cytoplasm. nucleus. endoplasmic reticulum membrane; peripheral membrane protein. note=cytoplasmic and nuclear in the absence of ligand; nuclear after ligand-binding. when bound to hsd11b2, it is found associated with the endoplasmic reticulum membrane.	P08235|B0ZBF6
ENSG00000119508	NR4A3	36	24	41	9	18	16	1.07619	0.000191321	Yes	Up regulated	Hs.279522	nuclear receptor subfamily 4, group A, member 3	||CSMF||NR4A3||TEC||CHN||NOR1||NR4A3/RBP56 FUSION GENE||NR4A3/TCF12 FUSION GENE||mitogen-induced nuclear orphan receptor||nuclear hormone receptor NOR-1||translocated in extraskeletal chondrosarcoma||MINOR NR4A3/EWS FUSION GENE||neuron-derived orphan receptor 1||CHONDROSARCOMA, MYXOID EXTRASKELETAL, FUSED TO EWS||chondrosarcoma, extraskeletal myxoid, fused to EWS||nuclear receptor subfamily 4, gr…	8013	NM_006981	NP_775292	9	9q22		molecular function|DNA binding|NAS|GO:0003677|GOA|8634690//molecular function|RNA polymerase II core promoter proximal region sequence-specific DNA binding transcription factor activity involved in positive regulation of transcription|IEA|GO:0001077|GOA|na//molecular function|protein binding|IPI|GO:0005515|GOA|12543801//molecular function|sequence-specific DNA binding|IEA|GO:0043565|GOA|na//molec…	binds to the b1a response-element.	nucleus {eco:0000255|prosite- prorule:pru00407}.	Q92570|A0A024R168
ENSG00000137404	NRM	94	108	122	237	203	232	-1.20061	7.92e-23	Yes	Down regulated	Hs.519993	nurim (nuclear envelope membrane protein)	||NRM29||NRM||nurim isoform 5||nurim isoform 3||nuclear rim protein||nurim isoform 1||nurim isoform 4||nurim isoform 2||Nurim (nuclear envelope membrane protein)||	11270	NM_001270707	NP_009174	6	6p21.33		molecular function|molecular_function|ND|GO:0003674|GOA|na//molecular function|protein binding|IPI|GO:0005515|GOA|25416956//biological process|biological_process|ND|GO:0008150|GOA|na//cellular component|integral component of membrane|IEA|GO:0016021|GOA|na//cellular component|membrane|IDA|GO:0016020|GOA|19946888//cellular component|nuclear envelope|IDA|GO:0005635|GOA|10402458//cellular component|n…		nucleus inner membrane {eco:0000269|pubmed:10402458, eco:0000269|pubmed:15542857, eco:0000269|pubmed:23092226}; multi-pass membrane protein {eco:0000269|pubmed:10402458, eco:0000269|pubmed:15542857, eco:0000269|pubmed:23092226}.	Q8IXM6|B3KQU6
ENSG00000205309	NT5M	33	36	39	18	9	15	1.2084	4.84e-06	Yes	Up regulated	Hs.513977	5',3'-nucleotidase, mitochondrial	||mdN||NT5M||dNT2||dNT-2||3.1.3.5||5(3)-deoxyribonucleotidase||deoxy-5'-nucleotidase 2||5',3'-nucleotidase, mitochondrial||5-PRIME-@NUCLEOTIDASE, MITOCHONDRIAL||mitochondrial 5' nucleotidase||5'(3')-deoxyribonucleotidase, mitochondrial precursor||5' nucleotidase, mitochondrial||	56953	NM_020201	NP_064586	17	17p11.2		molecular function|5'-nucleotidase activity|EXP|GO:0008253|GOA|na//molecular function|metal ion binding|IEA|GO:0046872|GOA|na//molecular function|nucleotidase activity|TAS|GO:0008252|GOA|10899995//molecular function|nucleotide binding|IEA|GO:0000166|GOA|na//biological process|DNA replication|TAS|GO:0006260|GOA|10899995//biological process|dUMP catabolic process|IEA|GO:0046079|GOA|na//biological p…	dephosphorylates specifically the 5' and 2'(3')- phosphates of uracil and thymine deoxyribonucleotides, and so protects mitochondrial dna replication from excess dttp. has only marginal activity towards dimp and dgmp. {eco:0000269|pubmed:10899995}.	mitochondrion {eco:0000269|pubmed:10899995}.	Q9NPB1|Q2I378
ENSG00000148053	NTRK2	13	12	9	4	2	0	2.2888	6.17e-05	Yes	Up regulated	Hs.494312	neurotrophic tyrosine kinase, receptor, type 2	||GP145-TrkB||trk-B||NTRK2||2.7.10.1||tropomyosin-related kinase B||tyrosine kinase receptor B||BDNF-tropomyosine receptor kinase B||Neurotrophic tyrosine kinase, receptor, type 2||BDNF/NT-3 growth factors receptor isoform b precursor||BDNF/NT-3 growth factors receptor isoform e precursor||BDNF/NT-3 growth factors receptor isoform c precursor||BDNF/NT-3 growth factors receptor isoform a precursor…	4915	NM_001007097	NP_006171	9	9q22.1		molecular function|ATP binding|IEA|GO:0005524|GOA|na//molecular function|brain-derived neurotrophic factor binding|ISS|GO:0048403|GOA|na//molecular function|brain-derived neurotrophic factor-activated receptor activity|IMP|GO:0060175|GOA|15494731//molecular function|ephrin receptor binding|IEA|GO:0046875|GOA|na//molecular function|neurotrophin binding|IDA|GO:0043121|GOA|11738045//molecular functi…	receptor tyrosine kinase involved in the development and the maturation of the central and the peripheral nervous systems through regulation of neuron survival, proliferation, migration, differentiation, and synapse formation and plasticity. receptor for bdnf/brain-derived neurotrophic factor and ntf4/neurotrophin- 4. alternatively can also bind ntf3/neurotrophin-3 which is less efficient in acti…	cell membrane; single-pass type i membrane protein. endosome membrane {eco:0000250}; single-pass type i membrane protein {eco:0000250}. note=internalized to endosomes upon ligand-binding. {eco:0000250}.	Q16620|A0A024R230|Q5VWE5|Q548C2
ENSG00000101188	NTSR1	18	21	21	8	6	5	1.49427	6.31e-05	Yes	Up regulated	Hs.590869	neurotensin receptor 1 (high affinity)	||NTSR1||NTR1||NTRH||NT-R-1||high-affinity levocabastine-insensitive neurotensin receptor||neurotensin receptor type 1||Neurotensin receptor 1 (high affinity)||	4923	NM_002531	NP_002522	20	20q13		molecular function|G-protein coupled neurotensin receptor activity|IDA|GO:0016492|GOA|21725197//molecular function|G-protein coupled neurotensin receptor activity|IMP|GO:0016492|GOA|8381365//molecular function|G-protein coupled receptor activity|TAS|GO:0004930|GOA|8381365//molecular function|protein binding|IPI|GO:0005515|GOA|23597562//biological process|G-protein coupled receptor signaling pathw…	g-protein coupled receptor for the tridecapeptide neurotensin (nts). signaling is effected via g proteins that activate a phosphatidylinositol-calcium second messenger system. signaling leads to the activation of downstream map kinases and protects cells against apoptosis. {eco:0000269|pubmed:21725197, eco:0000269|pubmed:23140271, eco:0000269|pubmed:8381365}.	cell membrane; multi-pass membrane protein. membrane raft. note=palmitoylation is required for localization at cav1-enriched membrane rafts.	P30989
ENSG00000144460	NYAP2	10	14	10	3	2	3	1.89441	0.000315219	Yes	Up regulated	Hs.224409	neuronal tyrosine-phosphorylated phosphoinositide-3-kinase adaptor 2	||KIAA1486||NYAP2||Neuronal tyrosine-phosphorylated phosphoinositide-3-kinase adaptor 2||neuronal tyrosine-phosphorylated phosphoinositide-3-kinase adapter 2||NEURONAL TYROSINE-PHOSPHORYLATED PHOSPHOINOSITIDE 3-KINASE ADAPTOR 2||	57624	NM_020864	NP_065915	2	2q36.3		molecular function|protein binding|IPI|GO:0005515|GOA|25416956//biological process|neuron projection morphogenesis|ISS|GO:0048812|GOA|na//biological process|phosphatidylinositol 3-kinase signaling|ISS|GO:0014065|GOA|na//cellular component|intracellular|IEA|GO:0005622|GOA|na//cellular component|intracellular|ISS|GO:0005622|GOA|na	activates pi3k and concomitantly recruits the wave1 complex to the close vicinity of pi3k and regulates neuronal morphogenesis. {eco:0000250}.		Q9P242
ENSG00000089127	OAS1	447	423	426	81	41	54	2.73095	2.25e-68	Yes	Up regulated	Hs.524760	2'-5'-oligoadenylate synthetase 1, 40/46kDa	||IFI-4||OAS1||OIASI||2.7.7.84||E18/E16||2-PRIME,5-PRIME-@OLIGOISOADENYLATE SYNTHETASE||p46/p42 OAS||2-PRIME,5-PRIME-@A SYNTHETASE||(2-5')oligo(A) synthase 1||2-5A synthetase 1||2-PRIME,5-PRIME-@OLIGOADENYLATE SYNTHETASE 1||2'-5'-oligoisoadenylate synthetase 1||(2-5')oligo(A) synthetase 1||2-5A synthase 1||2',5'-oligoadenylate synthetase 1, 40/46kDa||2'-5'-oligoadenylate synthetase 1, 40/46kDa||2…	4938	NM_001032409	NP_058132	12	12q24.2		molecular function|2'-5'-oligoadenylate synthetase activity|IDA|GO:0001730|GOA|11682059//molecular function|ATP binding|TAS|GO:0005524|GOA|21142819//molecular function|double-stranded RNA binding|IDA|GO:0003725|GOA|12799444//molecular function|metal ion binding|IEA|GO:0046872|GOA|na//molecular function|protein binding|IPI|GO:0005515|GOA|15039538//molecular function|zinc ion binding|IDA|GO:0008270…	interferon-induced, dsrna-activated antiviral enzyme which plays a critical role in cellular innate antiviral response. in addition, it may also play a role in other cellular processes such as apoptosis, cell growth, differentiation and gene regulation. synthesizes higher oligomers of 2'-5'-oligoadenylates (2-5a) from atp which then bind to the inactive monomeric form of ribonuclease l (rnase l) …	cytoplasm {eco:0000269|pubmed:19923450}. mitochondrion {eco:0000269|pubmed:19923450}. nucleus {eco:0000269|pubmed:19923450}. microsome {eco:0000269|pubmed:19923450}. endoplasmic reticulum {eco:0000269|pubmed:19923450}. secreted {eco:0000250}. note=associated with different subcellular fractions such as mitochondrial, nuclear, and rough/smooth microsomal fractions.	P00973
ENSG00000111335	OAS2	1591	1498	1261	269	177	228	2.54877	6.94e-64	Yes	Up regulated	Hs.414332	2'-5'-oligoadenylate synthetase 2, 69/71kDa	||2.7.7.84||OAS2||(2'-5')oligo(A) synthetase 2||2-PRIME,5-PRIME-@OLIGOADENYLATE SYNTHETASE 2||2-5A synthase 2||2-PRIME,5-PRIME-@OLIGOADENYLATE SYNTHETASE, 69-KD||2'-5'-oligoadenylate synthetase 2, 69/71kDa||2'-5'-oligoadenylate synthase 2 isoform 1||p69 OAS / p71 OAS||2'-5'-oligoadenylate synthase 2 isoform 2||2'-5'-oligoadenylate synthase 2 isoform 3||	4939	NM_001032731	NP_058197	12	12q24.2		molecular function|2'-5'-oligoadenylate synthetase activity|IDA|GO:0001730|GOA|11682059//molecular function|2'-5'-oligoadenylate synthetase activity|IMP|GO:0001730|GOA|10464285//molecular function|ATP binding|IMP|GO:0005524|GOA|10464285//molecular function|double-stranded RNA binding|IDA|GO:0003725|GOA|9880569//molecular function|double-stranded RNA binding|IMP|GO:0003725|GOA|10464285//molecular …	interferon-induced, dsrna-activated antiviral enzyme which plays a critical role in cellular innate antiviral response. in addition, it may also play a role in other cellular processes such as apoptosis, cell growth, differentiation and gene regulation. synthesizes higher oligomers of 2'-5'-oligoadenylates (2-5a) from atp which then bind to the inactive monomeric form of ribonuclease l (rnase l) …	cytoplasm. cytoplasm, perinuclear region. mitochondrion. nucleus. microsome. endoplasmic reticulum. note=associated with different subcellular fractions such as mitochondrial, nuclear, and rough/smooth microsomal fractions.	P29728|Q7Z6D0
ENSG00000111331	OAS3	4694	3783	3087	1044	907	1034	1.8155	1.3e-33	Yes	Up regulated	Hs.528634	2'-5'-oligoadenylate synthetase 3, 100kDa		4940	NM_006187	NP_006178	12	12q24.2		molecular function|2'-5'-oligoadenylate synthetase activity|IDA|GO:0001730|GOA|9880533//molecular function|ATP binding|IDA|GO:0005524|GOA|9880533//molecular function|double-stranded RNA binding|IDA|GO:0003725|GOA|9880533//molecular function|metal ion binding|IEA|GO:0046872|GOA|na//molecular function|protein binding|IPI|GO:0005515|GOA|21903422//biological process|cytokine-mediated signaling pathwa…	interferon-induced, dsrna-activated antiviral enzyme which plays a critical role in cellular innate antiviral response. in addition, it may also play a role in other cellular processes such as apoptosis, cell growth, differentiation and gene regulation. synthesizes preferentially dimers of 2'-5'- oligoadenylates (2-5a) from atp which then bind to the inactive monomeric form of ribonuclease l (rna…	cytoplasm. nucleus.	Q9Y6K5
ENSG00000060491	OGFR	2316	2217	2560	745	575	744	1.63332	8.99e-60	Yes	Up regulated	Hs.67896	opioid growth factor receptor	||OGFR||protein 7-60||zeta-type opioid receptor||Opioid growth factor receptor||	11054	NM_007346	NP_031372	20	20q13.3		molecular function|opioid receptor activity|NAS|GO:0004985|GOA|10677613//biological process|opioid receptor signaling pathway|NAS|GO:0038003|GOA|10677613//biological process|regulation of cell growth|NAS|GO:0001558|GOA|10677613//cellular component|cellular_component|ND|GO:0005575|GOA|na//cellular component|cytoplasm|IEA|GO:0005737|GOA|na//cellular component|membrane|IEA|GO:0016020|GOA|na//cellula…	receptor for opioid growth factor (ogf), also known as met-enkephalin. seems to be involved in growth regulation.	cytoplasm {eco:0000250}. nucleus {eco:0000250}. note=the ogf/ogfr complex is probably translocated to the nucleus.	Q9NZT2
ENSG00000128617	OPN1SW	11	9	13	19	19	28	-1.13741	0.000258113	Yes	Down regulated	Hs.656404	opsin 1 (cone pigments), short-wave-sensitive	||BOP||OPN1SW||BCP||CBT||blue-sensitive opsin||short-wave-sensitive opsin 1||BLUE CONE PIGMENT||OPSIN 1, SHORT-WAVE-SENSITIVE||blue cone photoreceptor pigment||Opsin 1 (cone pigments), short-wave-sensitive||	611	NM_001708	NP_001699	7	7q32.1		molecular function|G-protein coupled receptor activity|IEA|GO:0004930|GOA|na//molecular function|photoreceptor activity|IEA|GO:0009881|GOA|na//molecular function|receptor activity|TAS|GO:0004872|GOA|2937147//biological process|G-protein coupled receptor signaling pathway|IEA|GO:0007186|GOA|na//biological process|phototransduction|TAS|GO:0007602|GOA|9089077//biological process|phototransduction, v…	visual pigments are the light-absorbing molecules that mediate vision. they consist of an apoprotein, opsin, covalently linked to cis-retinal.	membrane; multi-pass membrane protein.	P03999|Q0PJU0
ENSG00000054277	OPN3	285	259	306	104	125	120	1.1345	9.02e-23	Yes	Up regulated	Hs.409081	opsin 3	||ECPN||OPN3||PPP1R116||opsin-3||Opsin 3||opsin 3 (encephalopsin, panopsin)||protein phosphatase 1, regulatory subunit 116||	23596	NM_014322	NP_055137	1	1q43		molecular function|G-protein coupled photoreceptor activity|NAS|GO:0008020|GOA|10234000//molecular function|G-protein coupled receptor activity|TAS|GO:0004930|GOA|10234000//molecular function|photoreceptor activity|NAS|GO:0009881|GOA|10234000//biological process|G-protein coupled receptor signaling pathway|IEA|GO:0007186|GOA|na//biological process|detection of light stimulus|NAS|GO:0009583|GOA|10…	may play a role in encephalic photoreception.	membrane; multi-pass membrane protein.	Q9H1Y3
ENSG00000021762	OSBPL5	94	111	87	41	41	47	1.0329	8.01e-09	Yes	Up regulated	Hs.436166	oxysterol binding protein-like 5	||ORP-5||ORP5||OBPH1||KIAA1534||OSBPL5||OSBP-related protein 5||Oxysterol binding protein-like 5||OXYSTEROL-BINDING PROTEIN-LIKE PROTEIN 5||oxysterol-binding protein homolog 1||oxysterol-binding protein homologue 1||oxysterol-binding protein-related protein 5 isoform b||oxysterol-binding protein-related protein 5 isoform a||	114879	NM_001144063	NP_663613	11	11p15.4		molecular function|cholesterol binding|IDA|GO:0015485|GOA|17428193//molecular function|oxysterol binding|NAS|GO:0008142|GOA|10588946//biological process|Golgi to plasma membrane transport|NAS|GO:0006893|GOA|10588946//biological process|cholesterol metabolic process|NAS|GO:0008203|GOA|10588946//biological process|cholesterol transport|NAS|GO:0030301|GOA|10588946//cellular component|cytosol|NAS|GO:…	may cooperate with npc1 to mediate the exit of cholesterol from endosomes/lysosomes. {eco:0000269|pubmed:21220512}.	endoplasmic reticulum membrane {eco:0000269|pubmed:21220512}; single-pass membrane protein {eco:0000269|pubmed:21220512}.	Q9H0X9|A8KAD5
ENSG00000118976	OTUD4P1	73	65	55	137	128	157	-1.27143	1.05e-18	Yes	Down regulated		OTUD4 pseudogene 1		360227			12	12p13.32
ENSG00000155100	OTUD6B	128	133	161	336	407	426	-1.61794	5.21e-43	Yes	Down regulated	Hs.30532	OTU domain containing 6B	||DUBA-5||CGI-77||OTUD6B||DUBA5||3.4.19.12||OTU domain containing 6B||OTU domain-containing protein 6B isoform 1||OTU domain-containing protein 6B isoform 2||	51633	NM_001286745	NP_057107	8	8q21.3		molecular function|cysteine-type peptidase activity|IEA|GO:0008234|GOA|na//biological process|proteolysis|IEA|GO:0006508|GOA|na			Q8N6M0|A0A087X0W9
ENSG00000198754	OXCT2	12	12	17	7	6	5	1.02565	0.0124606	Yes	Up regulated	Hs.472491	3-oxoacid CoA transferase 2	||SCOT-T||FLJ00030||2.8.3.5||OXCT2||FKSG25||SCOTT||testis-specific succinyl-CoA:3-oxoacid CoA-transferase||3-oxoacid CoA-transferase 2A||3-oxoacid-CoA transferase 2A||testis-specific succinyl CoA:3-oxoacid CoA-transferase||3-oxoacid CoA transferase 2||3-@OXOACID CoA TRANSFERASE 2||succinyl-CoA:3-ketoacid-coenzyme A transferase 2, mitochondrial||succinyl-CoA:3-ketoacid coenzyme A transferase 2, mi…	64064	NM_022120	NP_071403	1	1p34		molecular function|3-oxoacid CoA-transferase activity|IEA|GO:0008260|GOA|na//biological process|ketone body catabolic process|IEA|GO:0046952|GOA|na//cellular component|mitochondrion|IDA|GO:0005739|GOA|11756565//cellular component|motile cilium|IDA|GO:0031514|GOA|11756565	key enzyme for ketone body catabolism. transfers the coa moiety from succinate to acetoacetate. formation of the enzyme-coa intermediate proceeds via an unstable anhydride species formed between the carboxylate groups of the enzyme and substrate (by similarity). {eco:0000250}.	mitochondrion {eco:0000269|pubmed:11756565}.	Q9BYC2
ENSG00000142619	PADI3	425	358	361	97	91	108	1.80562	1.34e-44	Yes	Up regulated	Hs.149195	peptidyl arginine deiminase, type III	||PAD3||PDI3||3.5.3.15||PADI3||peptidylarginine deiminase III||protein-arginine deiminase type-3||protein-arginine deiminase type III||PEPTIDYLARGININE DEIMINASE, TYPE III||peptidyl arginine deiminase, type III||	51702	NM_016233	NP_057317	1	1p36.13		molecular function|calcium ion binding|IEA|GO:0005509|GOA|na//molecular function|protein-arginine deiminase activity|IEA|GO:0004668|GOA|na//biological process|protein citrullination|IEA|GO:0018101|GOA|na//cellular component|cytoplasm|IEA|GO:0005737|GOA|na	catalyzes the deimination of arginine residues of proteins.	cytoplasm.	Q9ULW8
ENSG00000130669	PAK4	261	282	282	708	594	692	-1.42018	6.55e-43	Yes	Down regulated	Hs.20447	p21 protein (Cdc42/Rac)-activated kinase 4	||PAK-4||2.7.11.1||PAK4||KIAA1142||p21-activated kinase 4||p21(CDKN1A)-activated kinase 4||p21 PROTEIN-ACTIVATED KINASE 4||p21 CDC42/RAC1-ACTIVATED KINASE 4||p21 protein (Cdc42/Rac)-activated kinase 4||serine/threonine-protein kinase PAK 4 isoform 1||serine/threonine-protein kinase PAK 4 isoform 2||protein kinase related to S. cerevisiae STE20, effector for Cdc42Hs||	10298	NM_001014831	NP_005875	19	19q13.2		molecular function|ATP binding|IEA|GO:0005524|GOA|na//molecular function|Rac GTPase binding|IBA|GO:0048365|GOA|na//molecular function|protein binding|IPI|GO:0005515|GOA|20936779//molecular function|protein kinase activity|NAS|GO:0004672|GOA|9822598//molecular function|protein serine/threonine kinase activity|IBA|GO:0004674|GOA|na//biological process|Rho protein signal transduction|IBA|GO:0007266|…	serine/threonine protein kinase that plays a role in a variety of different signaling pathways including cytoskeleton regulation, cell migration, growth, proliferation or cell survival. activation by various effectors including growth factor receptors or active cdc42 and rac1 results in a conformational change and a subsequent autophosphorylation on several serine and/or threonine residues. phosp…	cytoplasm {eco:0000269|pubmed:12356872}. note=seems to shuttle between cytoplasmic compartments depending on the activating effector. for example, can be found on the cell periphery after activation of growth-factor or integrin-mediated signaling pathways.	O96013|A0A024R0J1|A0A024R0L8
ENSG00000137843	PAK6	20	16	19	6	12	4	1.16003	0.00206053	Yes	Up regulated	Hs.513645	p21 protein (Cdc42/Rac)-activated kinase 6	||BUB1beta||hBUBR1||2.7.11.1||MVA1||Bub1A||BUB1B||SSK1||MAD3/BUB1-related protein kinase||mitotic checkpoint kinase MAD3L||MITOTIC CHECKPOINT GENE BUB1B||BUB1, S. CEREVISIAE, HOMOLOG OF, BETA||BUB1 mitotic checkpoint serine/threonine kinase B||mitotic checkpoint serine/threonine-protein kinase BUB1 beta||budding uninhibited by benzimidazoles 1 homolog beta||BUDDING UNINHIBITED BY BENZIMIDAZOLES 1…	56924	NM_001128628	NP_064553	15	15q14		molecular function|ATP binding|IEA|GO:0005524|GOA|na//molecular function|Rac GTPase binding|IBA|GO:0048365|GOA|na//molecular function|protein binding|IPI|GO:0005515|GOA|24510904//molecular function|protein serine/threonine kinase activity|IBA|GO:0004674|GOA|na//biological process|Rho protein signal transduction|IBA|GO:0007266|GOA|na//biological process|actin cytoskeleton organization|IBA|GO:00300…	serine/threonine protein kinase that plays a role in the regulation of gene transcription. the kinase activity is induced by various effectors including ar or map2k6/mapkk6. phosphorylates the dna-binding domain of androgen receptor/ar and thereby inhibits ar-mediated transcription. inhibits also esr1-mediated transcription. may play a role in cytoskeleton regulation by interacting with iqgap1. m…	cytoplasm. nucleus. note=cotranslocates into nucleus with ar in response to androgen induction.	Q9NQU5|A0A024R9Q4
ENSG00000163291	PAQR3	97	120	134	210	204	279	-1.12474	4.11e-18	Yes	Down regulated	Hs.657312	progestin and adipoQ receptor family member III	||PAQR3||RKTG||Raf kinase trapping to Golgi||PROGESTIN AND ADIPOQ RECEPTOR FAMILY, MEMBER 3||progestin and adipoQ receptor family member 3||progestin and adipoQ receptor family member III||	152559	NM_001040202	NP_001035292	4	4q21.21		molecular function|receptor activity|IBA|GO:0004872|GOA|na//biological process|negative regulation of MAP kinase activity|IDA|GO:0043407|GOA|17724343//biological process|negative regulation of neuron projection development|IDA|GO:0010977|GOA|17724343//biological process|negative regulation of peptidyl-serine phosphorylation|IDA|GO:0033137|GOA|17724343//biological process|negative regulation of pr…	functions as a spatial regulator of raf1 kinase by sequestrating it to the golgi. {eco:0000269|pubmed:18547165}.	golgi apparatus membrane {eco:0000269|pubmed:18547165}; multi-pass membrane protein {eco:0000269|pubmed:18547165}.	Q6TCH7
ENSG00000160781	PAQR6	60	74	92	36	25	33	1.11298	2.95e-08	Yes	Up regulated	Hs.235873	progestin and adipoQ receptor family member VI	||PAQR6||PROGESTIN AND ADIPOQ RECEPTOR FAMILY, MEMBER 6||progestin and adipoQ receptor family member VI||progestin and adipoQ receptor family member VI variant 3||progestin and adipoQ receptor family member 6 isoform 6||progestin and adipoQ receptor family member 6 isoform 1||progestin and adipoQ receptor family member 6 isoform 3||progestin and adipoQ receptor family member 6 isoform 2||progesti…	79957	NM_001272104	NP_940798	1	1q22		molecular function|receptor activity|IBA|GO:0004872|GOA|na//cellular component|integral component of membrane|IEA|GO:0016021|GOA|na		membrane {eco:0000305}; multi-pass membrane protein {eco:0000305}.	Q6TCH4|B4DJ42|Q7Z4Q8|Q5TCK7|K9J969
ENSG00000178685	PARP10	363	273	336	58	52	69	2.29299	5.96e-56	Yes	Up regulated	Hs.348609	poly (ADP-ribose) polymerase family, member 10	||PARP10||2.4.2.30||PARP-10||ARTD10||POLY(ADP-RIBOSE) POLYMERASE 10||ADP-ribosyltransferase diphtheria toxin-like 10||poly [ADP-ribose] polymerase 10||poly (ADP-ribose) polymerase family, member 10||	84875	NM_032789	NP_116178	8	8q24.3		molecular function|K63-linked polyubiquitin binding|IMP|GO:0070530|GOA|23575687//molecular function|NAD+ ADP-ribosyltransferase activity|IMP|GO:0003950|GOA|23575687//molecular function|protein binding|IPI|GO:0005515|GOA|15674325//biological process|negative regulation of NF-kappaB transcription factor activity|IMP|GO:0032088|GOA|23575687//biological process|negative regulation of fibroblast proli…	may play a role in cell proliferation. may be required for the maintenance of cell cycle progression. {eco:0000269|pubmed:15674325, eco:0000269|pubmed:16455663}.	nucleus, nucleolus {eco:0000269|pubmed:15674325}. cytoplasm {eco:0000269|pubmed:15674325}. note=shuttles between the nuclear and cytoplasmic compartment. a subpopulation concentrates in the nucleolus during late g1/s phase.	Q53GL7|E9PNI7
ENSG00000138496	PARP9	1376	1411	1390	587	523	615	1.13095	7.79e-34	Yes	Up regulated	Hs.518200	poly (ADP-ribose) polymerase family, member 9	||MGC:7868||ARTD9||PARP9||BAL1||2.4.2.30||PARP-9||POLY(ADP-RIBOSE) POLYMERASE 9||B-AGGRESSIVE LYMPHOMA 1||b aggressive lymphoma protein||ADP-ribosyltransferase diphtheria toxin-like 9||poly (ADP-ribose) polymerase 9||poly [ADP-ribose] polymerase 9 isoform c||poly (ADP-ribose) polymerase family, member 9||poly [ADP-ribose] polymerase 9 isoform b||poly [ADP-ribose] polymerase 9 isoform a||	83666	NM_001146102	NP_113646	3	3q21		molecular function|NAD+ ADP-ribosyltransferase activity|IDA|GO:0003950|GOA|23230272//molecular function|protein binding|IPI|GO:0005515|GOA|16809771//biological process|cell migration|TAS|GO:0016477|GOA|11110709//biological process|double-strand break repair|IMP|GO:0006302|GOA|23230272//biological process|regulation of response to interferon-gamma|IDA|GO:0060330|GOA|16809771//cellular component|cy…	in concert with dtx3l plays a role in parp1-dependent dna damage repair. parp1-dependent parp9/bal1-dtx3l-mediated ubiquitination promotes the rapid and specific recruitment of 53bp1/tp53bp1, uimc1/rap80, and brca1 to dna damage sites. involved in inducing the expression of ifn-gamma-responsive genes. {eco:0000269|pubmed:16809771, eco:0000269|pubmed:23230272}.	cytoplasm, cytosol. nucleus. note=shuttles between the nucleus and the cytosol. export to the cytosol depends on the interaction with dtx3l. localizes at sites of dna damage in a parp1-dependent manner.	Q8IXQ6|Q59ER9
ENSG00000156453	PCDH1	210	182	147	79	75	83	1.04344	5.22e-10	Yes	Up regulated	Hs.79769	protocadherin 1	||protocadherin-42||PCDH42||PCDH1||PC42||Protocadherin 1||cadherin-like 1||protocadherin 42||protocadherin-1 isoform 3||protocadherin-1 isoform 4||cadherin-like protein 1||protocadherin-1 isoform 2 precursor||protocadherin-1 isoform 1 precursor||	5097	NM_001278613	NP_115796	5	5q31.3		molecular function|calcium ion binding|IEA|GO:0005509|GOA|na//biological process|cell-cell signaling|TAS|GO:0007267|GOA|8508762//biological process|homophilic cell adhesion via plasma membrane adhesion molecules|IEA|GO:0007156|GOA|na//biological process|nervous system development|TAS|GO:0007399|GOA|8508762//cellular component|cell-cell junction|TAS|GO:0005911|GOA|8508762//cellular component|integ…	may be involved in cell-cell interaction processes and in cell adhesion.	cell junction. cell membrane {eco:0000305}; single-pass type i membrane protein {eco:0000305}. note=found at cell-cell boundaries and probably at cell-matrix boundaries.	Q08174|B4E2D8|B4DUA8|A8K0E7
ENSG00000118946	PCDH17	79	69	60	32	15	20	1.48453	1.01e-09	Yes	Up regulated	Hs.106511	protocadherin 17	||protocadherin-68||PCDH68||PCH68||PCDH17||protocadherin-17 precursor||protocadherin 68||Protocadherin 17||	27253	NM_001040429	NP_001035519	13	13q21.1		molecular function|calcium ion binding|IEA|GO:0005509|GOA|na//molecular function|protein binding|IPI|GO:0005515|GOA|19945174//biological process|homophilic cell adhesion via plasma membrane adhesion molecules|IEA|GO:0007156|GOA|na//cellular component|integral component of membrane|IEA|GO:0016021|GOA|na//cellular component|plasma membrane|IEA|GO:0005886|GOA|na	potential calcium-dependent cell-adhesion protein.	cell membrane {eco:0000250}; single-pass type i membrane protein {eco:0000250}.	O14917
ENSG00000120327	PCDHB14	20	13	23	9	5	9	1.12393	0.00181973	Yes	Up regulated	Hs.658497	protocadherin beta 14	||PCDH-BETA14||PCDHB14||PCDH-BETA-14||PROTOCADHERIN-BETA 14||Protocadherin beta 14||protocadherin beta-14 precursor||	56122	NM_018934	NP_061757	5	5q31		molecular function|calcium ion binding|IEA|GO:0005509|GOA|na//molecular function|protein binding|IPI|GO:0005515|GOA|25416956//biological process|calcium-dependent cell-cell adhesion via plasma membrane cell adhesion molecules|NAS|GO:0016339|GOA|11322959//biological process|homophilic cell adhesion via plasma membrane adhesion molecules|IEA|GO:0007156|GOA|na//biological process|synapse assembly|TA…	potential calcium-dependent cell-adhesion protein. may be involved in the establishment and maintenance of specific neuronal connections in the brain.	cell membrane {eco:0000250}; single-pass type i membrane protein {eco:0000250}.	Q9Y5E9
ENSG00000135749	PCNXL2	251	222	168	87	88	99	1.08701	2.03e-10	Yes	Up regulated	In multiple Geneids
ENSG00000169174	PCSK9	13	13	12	45	48	68	-2.21587	5.25e-19	Yes	Down regulated	In multiple Geneids
ENSG00000145882	PCYOX1L	129	126	122	31	27	28	1.98121	2.56e-31	Yes	Up regulated	Hs.644397	prenylcysteine oxidase 1 like	||PCYOX1L||Prenylcysteine oxidase 1 like||prenylcysteine oxidase-like isoform 2||prenylcysteine oxidase-like isoform 3||prenylcysteine oxidase-like isoform 1 precursor||	78991	NM_001301054	NP_076933	5	5q32		molecular function|prenylcysteine oxidase activity|IBA|GO:0001735|GOA|na//biological process|oxidation-reduction process|IBA|GO:0055114|GOA|na//biological process|prenylated protein catabolic process|IBA|GO:0030327|GOA|na//biological process|prenylcysteine catabolic process|IBA|GO:0030328|GOA|na//cellular component|extracellular region|IEA|GO:0005576|GOA|na//cellular component|membrane|IDA|GO:001…	probable oxidoreductase. {eco:0000250}.	secreted.	Q8NBM8
ENSG00000184588	PDE4B	120	123	137	56	60	51	1.03565	1.6e-12	Yes	Up regulated	Hs.198072	phosphodiesterase 4B, cAMP-specific	||PDEIVB||3.1.4.53||PDE4B||DPDE4, FORMERLY||PHOSPHODIESTERASE 4B, cAMP-SPECIFIC||DUNCE-LIKE PHOSPHODIESTERASE E4, FORMERLY||cAMP-specific 3',5'-cyclic phosphodiesterase 4B isoform 5||cAMP-specific 3',5'-cyclic phosphodiesterase 4B isoform 3||cAMP-specific 3',5'-cyclic phosphodiesterase 4B isoform 1||cAMP-specific 3',5'-cyclic phosphodiesterase 4B isoform 6||cAMP-specific 3',5'-cyclic phosphodiest…	5142	NM_001037339	NP_002591	1	1p31		molecular function|3',5'-cyclic-AMP phosphodiesterase activity|IDA|GO:0004115|GOA|17404263//molecular function|3',5'-cyclic-AMP phosphodiesterase activity|IGI|GO:0004115|GOA|8413254//molecular function|3',5'-cyclic-nucleotide phosphodiesterase activity|ISS|GO:0004114|GOA|na//molecular function|cAMP binding|IGI|GO:0030552|GOA|8413254//molecular function|ion channel binding|ISS|GO:0044325|GOA|na//m…	hydrolyzes the second messenger camp, which is a key regulator of many important physiological processes. may be involved in mediating central nervous system effects of therapeutic agents ranging from antidepressants to antiasthmatic and anti-inflammatory agents. {eco:0000269|pubmed:10846163, eco:0000269|pubmed:15003452}.		Q07343|Q59GM8|X5DR82|Q68CX5|X5DNX5
ENSG00000154553	PDLIM3	155	139	138	60	50	69	1.12506	1.97e-14	Yes	Up regulated	Hs.701364	PDZ and LIM domain 3	||PDLIM3||enigma homolog||alpha-actinin-2-associated LIM protein||ACTININ-ASSOCIATED LIM PROTEIN||PDZ and LIM domain 3||PDZ and LIM domain protein 3 isoform b||PDZ and LIM domain protein 3 isoform c||PDZ and LIM domain protein 3 isoform a||PDZ and LIM domain protein 3 isoform d||	27295	NM_001114107	NP_055291	4	4q35		molecular function|cytoskeletal protein binding|IEA|GO:0008092|GOA|na//molecular function|protein binding|IPI|GO:0005515|GOA|23414517//molecular function|structural constituent of muscle|IEA|GO:0008307|GOA|na//molecular function|zinc ion binding|IEA|GO:0008270|GOA|na//biological process|actin filament organization|IEA|GO:0007015|GOA|na//biological process|heart development|IEA|GO:0007507|GOA|na//…	may play a role in the organization of actin filament arrays within muscle cells. {eco:0000250}.	cytoplasm, myofibril, sarcomere, z line {eco:0000269|pubmed:10063829}. note=localizes to myofiber z-lines.	Q53GG5|A0A0A0MQY0|A0A087WYF8
ENSG00000164751	PEX2	264	259	347	508	567	612	-1.10608	2.98e-26	Yes	Down regulated	Hs.437966	peroxisomal biogenesis factor 2	||PBD5A||RNF72||PAF1||ZWS3||PEX2||PBD5B||PXMP3||PMP35||PEROXIN 2||peroxisome assembly factor-1||peroxisome assembly factor 1||PEROXISOMAL MEMBRANE PROTEIN, 35-KD||PEROXISOMAL ASSEMBLY FACTOR 1||Peroxisomal biogenesis factor 2||RING finger protein 72||peroxisome biogenesis factor 2||35 kDa peroxisomal membrane protein||peroxisomal membrane protein 3, 35kDa||	5828	NM_000318	NP_001165558	8	8q21.1		molecular function|protein binding|IPI|GO:0005515|GOA|10837480//molecular function|ubiquitin-protein transferase activity|IBA|GO:0004842|GOA|na//molecular function|zinc ion binding|IEA|GO:0008270|GOA|na//biological process|bile acid biosynthetic process|IEA|GO:0006699|GOA|na//biological process|cholesterol homeostasis|IEA|GO:0042632|GOA|na//biological process|fatty acid beta-oxidation|IMP|GO:0006…	somewhat implicated in the biogenesis of peroxisomes.	peroxisome membrane; multi-pass membrane protein.	P28328
ENSG00000227212	PFN1P6	7	3	6	10	5	17	-1.12246	0.0226366	Yes	Down regulated		profilin 1 pseudogene 6		645126			1	1q21.2
ENSG00000154330	PGM5	60	51	47	18	24	29	1.00578	4.84e-06	Yes	Up regulated	Hs.307835	phosphoglucomutase 5	||PGMRP||PGM5||aciculin||PGM-RP||phosphoglucomutase-related protein||Phosphoglucomutase 5||phosphoglucomutase-like protein 5||	5239	NM_021965	NP_068800	9	9q13		molecular function|magnesium ion binding|IEA|GO:0000287|GOA|na//molecular function|phosphoglucomutase activity|IDA|GO:0004614|GOA|8175905//molecular function|structural molecule activity|NAS|GO:0005198|GOA|8631316//biological process|cell adhesion|IEA|GO:0007155|GOA|na//biological process|galactose catabolic process|IBA|GO:0019388|GOA|na//biological process|glucose metabolic process|IBA|GO:000600…	component of adherens-type cell-cell and cell-matrix junctions. lacks phosphoglucomutase activity.	cell junction, adherens junction {eco:0000269|pubmed:8175905}. cytoplasm, cytoskeleton {eco:0000269|pubmed:8175905}. note=adherens-type cellular junctions. concentrated in focal contacts at the ends of actin bundles, and associated with actin filaments.	Q15124
ENSG00000165195	PIGA	32	28	36	107	114	129	-2.00907	3.01e-36	Yes	Down regulated	Hs.137154	phosphatidylinositol glycan anchor biosynthesis, class A	||PIGAP1||GPI3||PIG-A||PNH1||MCAHS2||PIGA||2.4.1.198||GPI anchor biosynthesis||GLCNAC-PI synthesis protein||phosphatidylinositol-glycan biosynthesis, class A protein||phosphatidylinositol N-acetylglucosaminyltransferase subunit A isoform 1||phosphatidylinositol N-acetylglucosaminyltransferase subunit A isoform 3||phosphatidylinositol glycan anchor biosynthesis, class A||class A GlcNAc-inositol ph…	5277	NM_002641	NP_065206	X	Xp22.1		molecular function|UDP-glycosyltransferase activity|TAS|GO:0008194|GOA|na//molecular function|phosphatidylinositol N-acetylglucosaminyltransferase activity|TAS|GO:0017176|GOA|16162815//molecular function|protein binding|IPI|GO:0005515|GOA|16162815//biological process|C-terminal protein lipidation|TAS|GO:0006501|GOA|na//biological process|GPI anchor biosynthetic process|TAS|GO:0006506|GOA|16162815…	necessary for the synthesis of n-acetylglucosaminyl- phosphatidylinositol, the very early intermediate in gpi-anchor biosynthesis.	endoplasmic reticulum membrane; single-pass membrane protein.	P37287
ENSG00000275600	PIGW	19	27	39	11	13	12	1.08057	0.000460791	Yes	Up regulated	Hs.378885	phosphatidylinositol glycan anchor biosynthesis, class W	||Gwt1||PIG-W||HPMRS5||PIGW||phosphatidylinositol glycan, class W||phosphatidylinositol-glycan biosynthesis class W protein||phosphatidylinositol glycan anchor biosynthesis, class W||	284098	NM_178517	NP_848612	17	17q12		molecular function|transferase activity, transferring acyl groups|IEA|GO:0016746|GOA|na//biological process|C-terminal protein lipidation|TAS|GO:0006501|GOA|na//biological process|GPI anchor metabolic process|IC|GO:0006505|GOA|24367057//biological process|cellular protein metabolic process|TAS|GO:0044267|GOA|na//biological process|post-translational protein modification|TAS|GO:0043687|GOA|na//bio…	required for the transport of gpi-anchored proteins to the plasma membrane (pubmed:24367057). probable acetyltransferase, which acetylates the inositol ring of phosphatidylinositol during biosynthesis of gpi-anchor. acetylation during gpi-anchor biosynthesis is not essential for the subsequent mannosylation and is usually removed soon after the attachment of gpis to proteins (by similarity). {eco…	endoplasmic reticulum membrane {eco:0000250|uniprotkb:q7tsn4}; multi-pass membrane protein {eco:0000250|uniprotkb:q7tsn4}.	Q7Z7B1
ENSG00000051382	PIK3CB	172	153	132	464	497	548	-1.86559	8.08e-58	Yes	Down regulated	Hs.239818	phosphatidylinositol-4,5-bisphosphate 3-kinase, catalytic subunit beta	||PIK3CB||PI3KBETA||P110BETA||PIK3C1||2.7.1.153||PI3K-beta||PI3KCB||PIK3-BETA||PtdIns-3-kinase p110||PI3-kinase subunit beta||ptdIns-3-kinase subunit p110-beta||ptdIns-3-kinase subunit beta||PI3-kinase p110 subunit beta||PHOSPHATIDYLINOSITOL 3-KINASE, CATALYTIC, BETA||phosphoinositide-3-kinase, catalytic, beta polypeptide||PHOSPHATIDYLINOSITOL 3-KINASE, CATALYTIC, 110-KD, BETA||Phosphatidylinosit…	5291	NM_001256045	NP_006210	3	3q22.3		molecular function|1-phosphatidylinositol-3-kinase activity|IEA|GO:0016303|GOA|na//molecular function|1-phosphatidylinositol-4-phosphate 3-kinase activity|IBA|GO:0035005|GOA|na//molecular function|ATP binding|IEA|GO:0005524|GOA|na//molecular function|insulin receptor substrate binding|IEA|GO:0043560|GOA|na//molecular function|phosphatidylinositol 3-kinase activity|TAS|GO:0035004|GOA|21035500//mol…	phosphoinositide-3-kinase (pi3k) that phosphorylates ptdins (phosphatidylinositol), ptdins4p (phosphatidylinositol 4- phosphate) and ptdins(4,5)p2 (phosphatidylinositol 4,5- bisphosphate) to generate phosphatidylinositol 3,4,5-trisphosphate (pip3). pip3 plays a key role by recruiting ph domain-containing proteins to the membrane, including akt1 and pdpk1, activating signaling cascades involved in…	cytoplasm {eco:0000269|pubmed:21383062}. nucleus {eco:0000269|pubmed:21383062}. note=interaction with pik3r2 is required for nuclear localization and export.	P42338|B4DER4
ENSG00000102096	PIM2	114	109	152	250	279	300	-1.29362	8.66e-28	Yes	Down regulated	Hs.727148	Pim-2 proto-oncogene, serine/threonine kinase	||pim-2h||PIM2||2.7.11.1||Pim-2 oncogene||ONCOGENE PIM2||serine/threonine-protein kinase pim-2||Pim-2 proto-oncogene, serine/threonine kinase||serine/threonine protein kinase pim-2||SERINE/THREONINE PROTEIN KINASE PIM2||proto-oncogene Pim-2 (serine threonine kinase)||	11040	NM_006875	NP_006866	X	Xp11.23		molecular function|ATP binding|IEA|GO:0005524|GOA|na//molecular function|protein binding|IPI|GO:0005515|GOA|25416956//molecular function|protein serine/threonine kinase activity|IDA|GO:0004674|GOA|18593906//biological process|G1/S transition of mitotic cell cycle|IDA|GO:0000082|GOA|20307683//biological process|apoptotic mitochondrial changes|IEA|GO:0008637|GOA|na//biological process|cell prolifer…	proto-oncogene with serine/threonine kinase activity involved in cell survival and cell proliferation. exerts its oncogenic activity through: the regulation of myc transcriptional activity, the regulation of cell cycle progression, the regulation of cap-dependent protein translation and through survival signaling by phosphorylation of a pro-apoptotic protein, bad. phosphorylation of myc leads to …		Q9P1W9|A0A024QYW7
ENSG00000167103	PIP5KL1	105	86	88	36	31	52	1.08471	2.18e-09	Yes	Up regulated	Hs.734928	phosphatidylinositol-4-phosphate 5-kinase-like 1	||PIPKH||2.7.1.68||bA203J24.5||PIP5KL1||Phosphatidylinositol-4-phosphate 5-kinase-like 1||PHOSPHATIDYLINOSITOL 4-PHOSPHATE-5-KINASE-LIKE 1||ptdIns(4)P-5-kinase-like protein 1||phosphatidylinositol phosphate kinase homolog||phosphatidylinositol-4-phosphate 5-kinase-like protein 1||PI(4)P 5-kinase-like protein 1||phosphatidylinositol 4-phosphate 5-kinase-like protein 1 isoform 1||phosphatidylinosit…	138429	NM_001135219	NP_775763	9	9q34.11		molecular function|1-phosphatidylinositol-4-phosphate 5-kinase activity|IEA|GO:0016308|GOA|na//molecular function|ATP binding|IEA|GO:0005524|GOA|na//biological process|phosphatidylinositol phosphorylation|IEA|GO:0046854|GOA|na//cellular component|cell projection|IEA|GO:0042995|GOA|na//cellular component|cytoplasm|IDA|GO:0005737|GOA|na//cellular component|membrane|IEA|GO:0016020|GOA|na	may act as a scaffold to localize and regulate type i pi(4)p 5-kinases to specific compartments within the cell, where they generate pi(4,5)p2 for actin nucleation, signaling and scaffold protein recruitment and conversion to pi(3,4,5)p3. {eco:0000250}.	cytoplasm. membrane. note=localized to large cytoplasmic vesicular structures. {eco:0000250}.	Q5T9C9
ENSG00000173261	PLAC8L1	7	9	15	4	0	2	2.15484	0.000131462	Yes	Up regulated	In multiple Geneids
ENSG00000143850	PLEKHA6	230	205	161	62	46	47	1.79789	9.03e-21	Yes	Up regulated	Hs.253146	pleckstrin homology domain containing, family A member 6	||PEPP-3||KIAA0969||PEPP3||PLEKHA6||phosphoinositol 3-phosphate-binding protein-3||phosphoinositol 3-phosphate-binding protein 3||PH domain-containing family A member 6||PHOSPHATIDYLINOSITOL 3-PHOSPHATE-BINDING PH DOMAIN PROTEIN 3||pleckstrin homology domain-containing family A member 6||pleckstrin homology domain containing, family A member 6||PLECKSTRIN HOMOLOGY DOMAIN-CONTAINING PROTEIN, FAMIL…	22874	NM_014935	NP_055750	1	1q32.1					Q9Y2H5
ENSG00000123560	PLP1	10	11	7	4	3	0	1.80123	0.00240668	Yes	Up regulated	Hs.1787	proteolipid protein 1	||PMD||SPG2||MMPL||PLP/DM20||GPM6C||PLP1||HLD1||LIPOPHILIN DM20||PROTEOLIPID PROTEIN, MYELIN||Proteolipid protein 1||major myelin proteolipid protein||myelin proteolipid protein isoform 2||myelin proteolipid protein isoform 1||	5354	NM_000533	NP_955772	X	Xq22		molecular function|protein binding|IPI|GO:0005515|GOA|25416956//molecular function|structural constituent of myelin sheath|IEA|GO:0019911|GOA|na//molecular function|structural molecule activity|TAS|GO:0005198|GOA|2479017//biological process|astrocyte development|IEA|GO:0014002|GOA|na//biological process|axon development|IEA|GO:0061564|GOA|na//biological process|axon ensheathment|TAS|GO:0008366|GO…	this is the major myelin protein from the central nervous system. it plays an important role in the formation or maintenance of the multilamellar structure of myelin.	cell membrane {eco:0000269|pubmed:24103481}; multi-pass membrane protein {eco:0000269|pubmed:24103481}. myelin membrane {eco:0000250}. note=colocalizes with sirt2 in internodal regions, at paranodal axoglial junction and schmidt-lanterman incisures of myelin sheat. {eco:0000250}.	P60201|A8K9L3
ENSG00000129951	PLPPR3	438	395	456	838	765	860	-1.08268	6.37e-33	Yes	Down regulated	Data not found
ENSG00000188313	PLSCR1	1359	1554	1760	507	487	528	1.46696	7.7e-50	Yes	Up regulated	Hs.130759	phospholipid scramblase 1	||PLSCR1||MMTRA1B||erythrocyte phospholipid scramblase||Phospholipid scramblase 1||PL scramblase 1||ca(2+)-dependent phospholipid scramblase 1||MM1 CELL-DERIVED TRANSPLANTABILITY-ASSOCIATED GENE 1b, MOUSE, HOMOLOG OF||	5359	NM_021105	NP_066928	3	3q23		molecular function|CD4 receptor binding|IPI|GO:0042609|GOA|19333378//molecular function|DNA binding|IEA|GO:0003677|GOA|na//molecular function|RNA polymerase II core promoter proximal region sequence-specific DNA binding transcription factor activity involved in positive regulation of transcription|IDA|GO:0001077|GOA|16091359//molecular function|SH3 domain binding|IDA|GO:0017124|GOA|11390389//mole…	may play a role in the antiviral response of interferon (ifn) by amplifying and enhancing the ifn response through increased expression of select subset of potent antiviral genes. may contribute to cytokine-regulated cell proliferation and differentiation.	cell membrane; single-pass type ii membrane protein. membrane; lipid-anchor; cytoplasmic side. nucleus.	O15162
ENSG00000161381	PLXDC1	419	360	350	173	153	163	1.06105	1.56e-17	Yes	Up regulated	Hs.125036	plexin domain containing 1	||2410003I07Rik||PLXDC1||TEM7||TEM3||Plexin domain containing 1||tumor endothelial marker 7||tumor endothelial marker 3||plexin domain-containing protein 1 precursor||	57125	NM_020405	NP_065138	17	17q21.1		molecular function|protein binding|IPI|GO:0005515|GOA|15574754//biological process|angiogenesis|NAS|GO:0001525|GOA|10947988//biological process|spinal cord development|IEA|GO:0021510|GOA|na//cellular component|bicellular tight junction|IEA|GO:0005923|GOA|na//cellular component|cytoplasm|IEA|GO:0005737|GOA|na//cellular component|dendrite|IEA|GO:0030425|GOA|na//cellular component|extracellular regi…	plays a critical role in endothelial cell capillary morphogenesis. {eco:0000250}.	isoform 4: cytoplasm {eco:0000305}.	Q8IUK5
ENSG00000130822	PNCK	12	17	20	5	9	6	1.13074	0.00284389	Yes	Up regulated	Hs.436667	pregnancy up-regulated nonubiquitous CaM kinase	||PNCK||caMKI-beta||2.7.11.17||CaMK1b||caM-KI beta||caM kinase IB||caM kinase I beta||BSTK3, MOUSE, HOMOLOG OF||PREGNANCY-UPREGULATED, NONUBIQUITOUS, CAM KINASE||CALCIUM/CALMODULIN-DEPENDENT PROTEIN KINASE I-BETA||pregnancy up-regulated nonubiquitous CaM kinase||pregnancy up-regulated non-ubiquitously-expressed CaM kinase||pregnancy up-regulated non-ubiquitously expressed CaM kinase||pregnancy up…	139728	NM_001039582	NP_001129212	X	Xq28		molecular function|ATP binding|IEA|GO:0005524|GOA|na//molecular function|calmodulin binding|IEA|GO:0005516|GOA|na//molecular function|calmodulin-dependent protein kinase activity|IEA|GO:0004683|GOA|na//biological process|protein phosphorylation|IEA|GO:0006468|GOA|na//cellular component|cytoplasm|IEA|GO:0005737|GOA|na//cellular component|nucleus|IEA|GO:0005634|GOA|na	calcium/calmodulin-dependent protein kinase belonging to a proposed calcium-triggered signaling cascade. in vitro phosphorylates creb1 and syn1/synapsin i. phosphorylates and activates camk1 (by similarity). {eco:0000250}.	cytoplasm {eco:0000250}. nucleus {eco:0000250}.	Q6P2M8
[truncated: 184 more rows]
