# Supplementary material for: SIRT7 antagonizes TGF-β signaling and inhibits breast cancer metastasis
Source: Nat Commun. 2017 Aug 22;8:318. doi: 10.1038/s41467-017-00396-9 (PMC5566498; doi:10.1038/s41467-017-00396-9)
Supplement: Supplementary file 5 — Supplementary Data 4 [file 41467_2017_396_MOESM5_ESM.xlsx]

## Sheet: Sheet1
Patients	Age	Tumor stage	Histologic grade	TNM	ER	PR	Her2	SIRT7 Scores	SMAD4 Scores
15	37	1	IIa	T2N0M0	–	–	0	3	2
17	69	1	IIa	T2N0M0	–	–	0	1	1
11	34	1	IIb	T2N1M0	–	–	1+	2	1
12	43	1	IIb	T3N0M0	–	–	2+	2	1
13	40	1	IIb	T2N1M0	N/A	N/A	N/A	2	1
14	50	1	IIb	T3N0M0	–	–	1+	2	1
26	44	1	IIb	T2N1M0	–	–	1+	2	0
16	46	1	IIIa	T3N2M0	–	–	2+	2	2
21	37	1	IIIa	T3N1M0	–	–	1+	2	1
18	52	1	IIIb	T4N1M0	–	–	1+	1	2
20	45	2	IIa	T2N0M0	+, 50%	++, 90%	0	1	2
25	41	2	IIa	T2N0M0	–	+, 8%	0	1	2
30	65	2	IIa	T2N0M0	+++, 99%	+++, 99%	0	2	2
31	53	2	IIa	T2N0M0	–	–	1+	1	2
36	42	2	IIa	T2N0M0	–	–	1+	2	1
45	49	2	IIa	T2N0M0	–	–	2+	2	1
22	55	2	IIb	T2N1M0	–	–	0	2	2
24	75	2	IIb	T2N1M0	–	–	0	2	1
27	37	2	IIb	T3N0M0	–	–	1+	2	1
29	38	2	IIb	T3N0M0	–	–	0	2	1
32	32	2	IIb	T2N1M0	–	–	0	1	1
33	56	2	IIb	T2N1M0	–	–	1+	2	1
37	54	2	IIb	T3N0M0	–	–	2+	2	2
34	52	2	IIIa	T2N2M0	++, 75%	–	0	1	0
39	59	2	IIIa	T2N2M0	–	–	1+	1	0
43	49	2	IIIa	T2N2M0	+, 50%	+, 40%	1+	1	2
23	55	2	IIIb	T4N1M0	–	–	1+	1	2
19	65	2	IV	T3N1M1	–	–	1+	1	1
35	37	3	IIb	T2N1M0	–	–	0	1	2
38	40	3	IIb	T2N1M0	–	–	0	1	2
42	60	3	IIb	T2N1M0	–	–	0	1	2
46	71	3	IIb	T2N1M0	–	–	0	1	2
40	42	3	IIIb	T4N0M0	–	–	0	1	2
